# Supplementary material for: Genome-wide discovery of the daily transcriptome, DNA regulatory elements and transcription factor occupancy in the monarch butterfly brain
Source: PLoS Genet. 2019 Jul 23;15(7):e1008265. doi: 10.1371/journal.pgen.1008265 (PMC6677324; doi:10.1371/journal.pgen.1008265)
Supplement: S2 Table — (XLSX) [file pgen.1008265.s002.xlsx]

## Sheet: Sheet1
gene ID	gene symbol	gene name	WT_ZT01_R1	WT_ZT04_R1	WT_ZT07_R1	WT_ZT10_R1	WT_ZT13_R1	WT_ZT16_R1	WT_ZT19_R1	WT_ZT22_R1	WT_ZT01_R2	WT_ZT04_R2	WT_ZT07_R2	WT_ZT10_R2	WT_ZT13_R2	WT_ZT16_R2	WT_ZT19_R2	WT_ZT22_R2	Cry2KO_ZT04_R1	Cry2KO_ZT10_R1	Cry2KO_ZT16_R1	Cry2KO_ZT22_R1	Cry2KO_ZT04_R2	Cry2KO_ZT10_R2	Cry2KO_ZT16_R2	Cry2KO_ZT22_R2	ClkKO_ZT04_R1	ClkKO_ZT10_R1	ClkKO_ZT16_R1	ClkKO_ZT22_R1	ClkKO_ZT04_R2	ClkKO_ZT10_R2	ClkKO_ZT16_R2	ClkKO_ZT22_R2
DPOGS200016	Nlg3	Neuroligin 3	15.1251	13.7645	16.2608	15.9656	16.4182	15.295	16.2815	12.1815	13.2034	12.3743	14.1747	15.2212	15.1439	16.0255	12.8235	11.2482	15.2012	18.0744	16.45	16.2257	15.9244	16.4402	13.8345	13.8627	10.0824	15.8315	15.0154	14.4795	13.9247	15.7648	15.2035	17.1714
DPOGS200039	Ufc1	Ubiquitin-fold modifier conjugating enzyme 1	25.0003	26.8433	27.7217	31.5097	34.8861	36.0669	28.2527	33.5605	30.447	26.3922	23.0859	28.959	29.4759	31.7305	30.5018	27.8536	25.3926	33.2505	24.1876	27.4389	31.3924	32.7173	22.4531	27.704	23.7519	25.8304	31.7671	23.2731	29.0155	29.9372	32.6806	24.5354
DPOGS200089	Tpi	Triose phosphate isomerase	332.875	361.313	378.108	361.867	351.17	320.676	275.878	317.445	292.327	322.859	341.547	329.862	318.407	303.107	274.756	182.039	334.703	306.236	321.295	340.7	307.013	300.725	292.723	318.726	307.652	334.924	356.806	319.83	289.812	318.767	339.435	316.571
DPOGS200138	Nsun5	Nop2/Sun-like domain containing protein 5	9.25601	8.5284	8.66157	8.86906	10.9701	10.7879	11.0469	9.20625	9.47764	8.63169	8.2597	9.5695	9.79721	10.57	12.6903	6.96845	7.20312	8.78982	8.56027	8.99436	9.20695	7.7341	9.17176	8.58797	8.03077	10.4676	9.1269	9.33277	9.29937	10.9692	10.3692	11.8441
DPOGS200157	Rab5	Rab5	23.2108	23.9397	18.6941	21.3104	27.133	26.757	28.8681	27.1703	20.1118	17.1564	17.5403	17.7299	21.9351	30.7589	20.369	20.2506	18.8907	12.477	21.1023	17.7325	22.4366	17.0776	18.5734	20.211	19.7686	23.5491	24.8724	23.9196	17.7644	25.0907	21.472	20.0288
DPOGS200168	Tsp29Fa	Tetraspanin 29Fa	4.1327	2.3629	0.294711	0.806295	2.08295	4.04949	3.36076	2.43476	1.77883	0.683289	1.37307	0.89443	1.52882	3.20309	2.23745	1.91549	1.51612	4.45852	4.05547	5.63574	3.90301	3.92302	1.97645	2.51408	0.527972	3.6091	1.34438	2.46822	2.01639	3.43129	2.66364	1.18407
DPOGS200190	sima	similar	74.3741	74.2747	67.3751	63.2904	62.6424	62.0891	70.2493	71.6381	78.191	75.2351	79.3669	65.6157	61.2367	70.1942	76.7097	81.2728	62.3157	68.1282	67.8166	62.5823	62.8085	70.2536	59.5617	65.7973	45.7167	62.6259	67.4946	72.7953	66.3596	76.9769	73.1587	75.9463
DPOGS200281	isoQC	iso Glutaminyl cyclase	8.76765	14.028	10.7448	15.2051	11.597	10.8609	12.3234	7.65247	8.9454	11.1674	12.659	16.7266	10.4339	12.215	9.84523	6.68933	9.25806	10.3862	12.4277	12.9897	16.5607	15.2313	9.387	10.404	7.41206	9.21654	13.3804	10.8607	11.2667	13.8043	15.0693	13.993
DPOGS200356	HEATR2	HEAT repeat containing 2	3.31496	3.54084	3.97467	3.85859	3.94842	3.52349	2.98514	3.2366	3.61147	3.31948	3.98239	4.08581	3.84818	4.41279	3.13654	2.40743	3.76911	4.27874	3.74923	4.14479	3.69319	3.41345	3.86937	2.91669	3.63685	3.23844	3.94792	4.29523	4.23999	3.63247	3.30265	4.2756
DPOGS200407	muc	midline uncoordinated	59.2574	63.2712	59.3282	57.6601	54.6134	52.6728	45.3813	49.0924	59.4784	57.243	61.1095	56.7532	53.9877	50.1373	50.6632	43.8129	55.4194	61.7948	55.7401	57.4641	60.8242	57.0438	51.0169	62.9605	42.7762	48.1132	53.8124	57.2207	55.1043	59.8557	57.3651	54.623
DPOGS200409	Itgbn	Integrin betanu subunit	7.13081	5.26574	6.74539	6.72229	8.56602	7.58045	6.93879	6.31958	5.45654	5.05184	5.72382	8.28371	6.90561	7.40685	5.33815	4.26869	4.80399	4.57944	3.88753	3.41951	5.80202	4.24722	3.62727	2.66951	3.40519	3.03384	4.33535	2.47521	3.91204	5.72152	5.78231	3.01744
DPOGS200426	CG30460	CG30460	5.32338	5.99181	5.07877	4.2248	3.94989	4.55803	4.76111	5.13454	6.16775	6.15277	5.51583	3.77532	4.17063	4.87341	4.92106	3.98991	4.03511	4.70286	3.80724	4.03108	4.47647	4.83664	4.11688	3.68362	3.03285	3.9135	5.50495	6.20301	4.93054	4.9809	5.73781	6.31454
DPOGS200490	Mdh1	Malate dehydrogenase 1	273.519	292.171	317.314	317.114	296.523	273.635	231.219	277.407	249.313	279.066	280.091	298.08	280.662	256.726	249.206	169.418	305.096	303.24	297.564	324.232	322.616	287.6	293.322	316.328	215.285	294.615	299.719	272.972	259.193	281.482	299.048	283.929
DPOGS200617	RunxB	Runt related B	1.26635	1.28718	0.963262	2.63537	2.91776	2.64715	3.66154	3.53689	1.29202	0	0.747978	1.09629	1.4277	1.74488	1.62513	2.08692	1.7698	1.71443	2.48536	0.877161	0.956772	3.39415	2.15333	1.71193	2.30089	1.84318	1.4647	3.69754	2.19686	1.49535	1.74121	1.16103
DPOGS200691	E(spl)mbeta-HLH	Enhancer of split mbeta, helix-loop-helix	10.4269	11.4817	26.2726	53.3438	38.539	16.3471	23.0824	9.55571	13.9628	11.493	27.7143	48.5183	34.5315	21.5505	12.9629	15.3934	14.2079	11.9106	17.9061	17.6046	17.397	11.6445	14.7752	15.1529	7.69648	6.82938	13.1907	9.34106	5.65267	8.84961	10.7527	7.56815
DPOGS200737	LeuRS	Leucyl-tRNA synthetase	10.4413	10.4505	9.95072	10.4483	10.9688	11.4567	10.8008	9.00852	10.3469	8.92493	10.8104	10.4937	11.8732	11.8403	11.3588	9.131	9.29216	10.48	9.73585	10.1004	9.9139	10.0791	9.89776	9.53996	6.54186	8.80402	9.61284	9.97122	9.6814	10.4872	9.94244	10.2699
DPOGS200739	Tdrd3	Tudor domain containing 3	8.31688	7.66733	8.53318	8.98946	8.98715	8.76009	8.52848	8.64331	8.48549	5.91252	7.31151	8.87441	8.77688	7.40881	8.50134	7.11866	5.56838	6.34994	7.02264	8.9762	7.40405	6.96969	6.57779	7.32121	5.62284	6.19339	7.49432	8.06044	7.71735	7.65117	7.77888	7.97988
DPOGS200764	wun	wunen	3.55822	3.97845	5.27788	3.51735	1.22976	2.23141	1.15743	2.23606	4.76485	4.70645	5.98982	3.08039	3.15912	2.35335	1.3699	4.25133	1.9394	0.903235	1.74586	1.66365	1.88186	3.02005	0.453788	1.73168	4.12152	5.90408	6.482	6.6587	6.94439	6.93279	6.42143	9.13447
DPOGS200811	h	hairy	2.64421	3.49403	5.43063	9.35476	9.44329	5.80376	5.16071	3.87724	3.23738	5.36281	5.62255	9.38537	4.91883	5.2465	3.30853	5.01125	3.54762	2.95335	3.11375	3.02208	3.79581	2.12616	2.02333	2.14476	3.6033	3.92563	2.98192	3.15846	2.98165	2.10761	1.90877	2.18188
DPOGS200817	CG5150	CG5150	31.6082	30.3283	35.7616	38.5093	46.7157	35.1649	30.1441	28.747	27.9807	32.7125	33.2601	38.7074	34.9617	29.2057	28.0364	29.8385	22.347	22.1153	20.9389	17.2024	23.5467	21.1994	20.3999	20.97	31.6713	31.6242	29.3394	32.5733	34.8663	36.2264	32.0478	35.6359
DPOGS200824	CG13124	CG13124	155.166	121.521	127.703	116.46	93.774	124.956	176.517	154.523	161.556	157.012	119.445	138.733	122.598	140.898	139.552	155.103	140.777	95.5642	134.793	103.074	155.671	154.537	116.785	140.3	147.319	99.964	152.255	174.202	136.797	155.442	178.376	179.576
DPOGS200872	RpL27	Ribosomal protein L27	918.204	876.016	827.592	847.306	869.247	973.184	929.316	936.803	878.269	834.823	764.176	846.049	764.337	818.622	901.411	1147.2	677.69	762.685	757.09	735.272	802.518	808.817	698.1	842.826	634.417	827.374	625.079	633.298	659.191	741.614	749.388	752.18
DPOGS200883	CG16791	CG16791	23.1499	20.5021	20.8347	23.7703	28.2538	28.2686	23.6098	23.9264	21.3976	20.7504	20.9166	23.8112	26.3579	26.213	25.5906	31.8551	18.451	23.0404	20.2431	17.5435	17.3174	21.7748	17.6686	18.5914	19.4173	18.6155	21.3412	21.2334	19.9476	21.5172	22.1398	21.5048
DPOGS200985	Lgr1	Leucine-rich repeat-containing G protein-coupled receptor 1	90.1733	98.3096	88.7816	51.0762	57.8059	81.3271	89.494	102.442	91.5378	95.2252	74.0937	62.3252	66.1011	72.4447	96.5899	119.842	82.6261	84.5453	89.9154	105.78	96.9743	82.5121	98.9248	114.726	68.1293	80.6539	69.7069	60.5148	65.2853	64.4034	57.3692	80.3407
DPOGS201012	Lrpprc2	Leucine-rich pentatricopeptide repeat containing 2	387.402	525.035	559.895	1177.07	1172.28	912.393	890.51	486.903	430.829	469.144	782.57	1368.34	1279.71	858.34	686.081	417.109	554.411	555.947	446.056	488.381	448.801	618.39	421.599	439.92	492.723	658.595	618.353	497.708	412.199	544.377	538	639.332
DPOGS201013	CG13868	CG13868	146.881	178.844	237.218	386.395	368.585	276.252	327.495	156.056	149.368	171.957	311.606	433.797	451.86	295.858	224.934	218.423	193.545	154.417	153.392	164.211	164.061	200.538	162.197	153.333	146.117	220.735	173.505	177.669	145.438	188.73	211.819	253.447
DPOGS201036	net	net	3.07302	2.8833	2.15771	3.9355	4.08488	4.20015	4.35724	6.43716	3.25591	2.70978	3.76982	3.06962	4.39732	4.69025	4.55038	6.23296	3.76614	2.88025	2.08771	4.1753	2.32178	2.11193	3.41664	4.21821	3.70445	3.71586	2.4607	4.3295	2.66553	3.14026	4.87542	5.63491
DPOGS201162	Esp	Epidermal stripes and patches	47.6764	44.6586	43.3014	42.8153	41.2916	43.3621	38.9368	45.9457	46.4225	43.7202	41.8188	42.0393	37.2078	37.4475	40.5857	65.3442	35.7581	41.0203	37.9088	38.3003	36.792	40.1647	33.4805	36.1335	36.2846	49.6543	42.302	46.6854	35.632	43.0669	47.9736	47.3905
DPOGS201194	CG5535	CG5535	12.0072	16.6677	15.2337	13.4263	9.91	9.83377	11.6589	14.8284	16.2503	17.1461	16.91	12.1789	10.2285	10.1489	12.4192	17.4988	9.9933	11.282	11.0793	13.3134	15.2326	14.7303	13.1037	13.7367	13.7981	12.364	16.6344	13.9142	17.177	14.7605	15.1545	15.0342
DPOGS201195	CG5535	CG5535	20.1318	22.0759	23.0834	15.6851	12.7959	11.9201	15.2692	16.3074	16.8468	23.7862	20.5603	16.9132	11.6559	12.7901	13.5541	20.9194	15.3012	16.8163	12.4567	13.6012	15.8097	17.2774	16.7791	13.8356	15.7441	13.3374	18.9263	18.4795	19.7849	18.4441	16.67	19.4577
DPOGS201241	CAP	CAP	5.52921	5.96365	5.71296	4.05932	3.78653	4.20588	2.93099	4.69725	4.70109	5.1736	5.27982	4.86647	3.99996	3.68232	3.607	2.35395	4.94554	5.30233	4.64214	5.64913	4.82736	4.99482	3.91751	4.50976	2.97204	3.75564	4.66322	5.35702	4.1832	5.11447	5.48021	4.59061
DPOGS201345	CG5958	CG5958	6.74177	9.4415	6.66667	4.67672	2.58892	4.22786	3.41132	7.21804	13.5276	9.3797	8.89331	6.35521	4.43378	3.71575	6.48889	5.92551	4.77383	4.25939	6.17473	4.82548	8.829	6.42481	8.40686	9.72155	3.26653	3.92507	3.63895	4.17559	3.89854	5.04194	5.40742	4.12074
DPOGS201376	Neurl4	Neuralized E3 ubiquitin protein ligase 4	57.004	50.6326	55.8065	51.4689	44.9768	44.6698	41.6685	50.648	49.9912	50.0863	49.4472	46.5765	44.557	43.0352	44.5539	46.1313	50.6074	57.0233	50.7105	52.2097	50.9873	48.3277	41.6339	46.9218	43.1248	42.2815	60.5113	62.0162	50.2786	52.6761	54.972	47.8859
DPOGS201422	CG5009	CG5009	11.488	12.0537	13.2769	11.8766	14.0885	16.2678	10.2865	10.8678	11.1727	12.2215	15.3659	16.4258	13.286	14.3994	13.4826	10.1378	17.2153	15.7285	16.5827	19.8679	16.5193	16.2232	16.6989	15.2096	11.7159	11.586	15.8806	15.5224	10.9933	16.7381	22.3945	14.1341
DPOGS201429	cac	cacophony	4.46865	4.54218	4.49885	2.73518	2.72544	3.57163	1.42508	4.1297	8.24688	6.95373	6.98676	2.95831	3.55624	3.25973	5.06004	7.58087	5.95131	4.00356	4.90104	3.55049	5.36225	4.46209	3.57582	5.75673	3.58206	5.5094	5.2446	3.76781	6.15616	8.38074	4.06611	2.16901
DPOGS201445	CG14984	CG14984	165.028	165.592	181.053	160.71	109.683	119.413	81.4388	127.418	136.803	118.469	129.341	159.35	108.233	92.7045	95.7097	82.8092	177.412	121.377	170.248	153.878	178.235	171.068	125.918	141.579	136.229	141.348	239.513	151.633	127.546	191.124	187.638	120.267
DPOGS201446	CG10527	CG10527	334.574	316.87	354.647	274.116	224.576	228.092	209.751	272.07	366.291	408.747	426.039	360.962	281.544	271.1	252.009	399.064	328.561	330.981	306.365	348.935	369.638	345.25	323.48	369.935	242.974	306.413	311.932	314.396	297.573	354.432	350.351	359.558
DPOGS201463	dve	defective proventriculus	8.09791	7.22326	6.69403	6.79254	6.94922	7.77292	9.49717	8.82769	8.85224	6.04775	6.07648	5.86588	7.05687	7.24129	6.68071	8.85143	7.27541	6.37658	6.24374	6.09569	5.93097	5.31541	6.32292	7.70777	5.12346	5.12354	6.66633	6.90915	6.30737	6.2204	8.01005	7.04566
DPOGS201488	CG2765	CG2765	366.374	412.738	312.733	299.124	263.133	259.949	282.679	328.634	373.92	353.178	312.747	231.688	232.148	199.894	281.572	231.17	332.368	310.163	327.378	363.405	331.892	388.34	316.597	354.811	299.307	293.36	331.83	314.901	345.009	328.558	344.035	544.894
DPOGS201544	Oatp74D	Organic anion transporting polypeptide 74D	26.8623	31.7778	26.234	22.74	19.4944	16.6553	18.2656	24.2404	29.4392	33.9917	30.7916	23.5834	19.3772	17.8792	19.7927	29.6375	18.0709	20.8803	19.8819	22.6276	22.474	21.0842	23.0322	24.1889	19.0783	21.2058	25.0138	27.0107	24.9458	27.8222	24.9627	26.1589
DPOGS201573	cbt	cabut	32.1161	36.6597	39.7796	37.1709	30.074	20.4636	16.0148	33.2777	33.7748	40.5869	39.1059	34.3452	30.3509	24.9895	14.7119	48.9645	31.2509	24.2395	22.2465	24.0898	30.4934	16.4181	19.7126	22.0102	29.1378	26.9972	29.4988	21.4719	27.8575	34.0708	24.0869	23.6192
DPOGS201651	NC2alpha	Negative Cofactor 2alpha	29.2026	24.8509	21.6967	23.6731	24.0582	30.6997	29.2706	28.452	28.9718	23.9542	27.2269	24.987	25.5539	26.1077	30.8852	38.7521	21.2129	28.4449	23.9917	25.5787	27.4512	25.6352	22.5188	27.9558	23.2522	27.875	32.9911	25.1475	27.8338	29.0203	25.7377	26.4627
DPOGS201668	sog	short gastrulation	38.2907	35.5257	37.7688	32.9542	35.1112	39.0859	47.8554	48.4127	41.0751	33.3965	32.3397	33.9747	38.3784	41.1725	42.5375	41.7734	30.2576	36.2754	28.9714	34.0211	27.9837	33.4638	26.3181	32.7998	24.8298	31.5643	34.4062	43.1728	28.7641	36.5524	37.8878	38.3873
DPOGS201726	CG5493	CG5493	20.9529	28.9956	25.6353	27.0559	29.3734	32.19	46.8063	31.7284	25.4987	25.8222	25.9449	35.6226	32.8724	36.9405	33.5306	23.9215	22.4385	20.7625	19.5704	26.4914	22.3156	25.2605	18.8876	27.4382	14.7924	12.5663	17.3002	21.1079	10.5106	30.853	26.0332	18.979
DPOGS201743	Lpin	Lipin	41.7152	37.076	38.9997	42.0563	46.3903	45.0605	49.2346	45.3113	41.2372	42.0204	40.2747	43.5	43.8798	46.2853	43.8004	59.2893	45.8166	51.7298	51.855	46.764	56.0224	57.7763	49.679	50.2277	28.4569	35.6456	40.2124	38.4637	36.6165	37.4303	38.9018	53.7548
DPOGS201763	RagC-D	Ras-related GTP binding C/D	30.1869	30.9717	31.0472	31.1157	31.1845	33.7729	33.192	33.5465	31.1242	26.6187	26.1173	28.0961	31.3967	32.8065	34.7836	10.8604	29.9475	28.2047	33.0996	33.2786	30.5168	32.0344	32.172	32.7618	27.7138	34.1596	37.9887	35.3241	34.1745	38.1562	34.6376	41.8395
DPOGS201813	Pglym78	Phosphoglyceromutase	235.335	237.265	247.798	250.593	222.947	219.5	202.581	225.213	237.486	230.693	237.504	239.1	236.97	233.075	235.016	154.738	220.977	220.274	237.971	232.102	217.697	230.105	222.633	221.891	189.975	236.399	241.453	219.746	207.238	236.773	262.152	229.345
DPOGS201845	wb	wing blister	8.16227	7.65484	6.38023	6.14698	7.22127	8.29545	8.31233	8.43083	7.4018	7.953	7.87092	6.79287	7.62617	7.45633	7.76929	9.82836	6.99561	7.09727	6.70427	6.70017	6.89942	6.99019	7.20806	7.79105	6.68292	7.46288	7.10012	8.36713	7.29507	7.08897	6.99889	6.92531
DPOGS201874	CG13284	CG13284	17.3858	13.6612	17.4454	12.1887	11.222	10.1812	14.9739	18.8551	20.1915	20.3323	12.454	15.0511	16.7859	12.3346	17.8018	21.2347	16.1295	15.2744	19.6019	15.3736	18.1663	13.9906	19.7089	20.5028	10.2497	10.7681	12.9425	15.2193	12.6205	13.3226	14.8772	12.0963
DPOGS201881	nrv1	nervana 1	9.65316	8.89212	8.77693	9.25977	11.4683	11.6658	10.9574	10.5844	9.1179	8.24613	6.28079	8.48741	11.3507	11.472	11.1783	13.4226	14.4184	13.3241	10.5088	14.5744	16.5239	11.3195	12.6956	14.8033	7.19387	7.24465	7.85051	9.24845	12.298	6.54543	9.17703	7.46751
DPOGS201894	Mal-A4	Maltase A4	158.278	192.731	123.394	134.068	98.8829	120.476	98.0087	130.672	145.019	143.505	154.954	109.569	92.2466	99.7688	125.657	113.834	173.725	169.486	245.233	175.304	244.981	171.609	178.809	178.673	83.1959	100.663	113.17	81.9604	93.8056	91.741	86.4585	88.6189
DPOGS201954	Usp2	Ubiquitin specific protease 2	32.0458	30.3284	29.3968	31.7109	33.4127	32.2116	34.0549	35.3628	33.722	33.321	31.4792	33.9026	32.823	32.4978	35.0948	44.8045	27.2831	33.6847	28.7983	30.7463	27.6971	30.5158	27.1624	29.4162	23.6068	28.6714	32.8649	33.1393	29.712	33.8135	34.4134	38.0196
DPOGS202068	Ric	Ras-related protein interacting with calmodulin	7.32297	3.72173	8.35545	2.53994	8.43633	8.92953	10.5869	11.5048	8.40536	6.45738	5.4067	4.22637	6.192	8.07214	7.04828	10.0568	8.18742	8.67483	5.98842	2.5362	10.1434	4.36167	8.30146	8.90968	7.48433	5.32931	4.23499	7.77525	6.35193	9.72816	3.77587	8.95195
DPOGS202101	fng	fringe	172.709	177.317	178.226	172.66	177.95	201.217	175.773	170.881	143.858	151.222	158.868	187.722	190.405	184.585	177.603	108.38	153.71	146.432	156.864	153.63	153.724	141.573	132.51	136.987	137.684	157.049	177.102	171.708	160.81	195.735	188.497	186.065
DPOGS202114	crol	crooked legs	13.4764	14.3398	16.4725	16.5931	15.9364	15.0034	14.2551	13.7986	13.8406	13.6987	13.861	14.8269	15.9903	14.9534	14.1597	13.0947	13.4639	13.1263	13.1976	13.118	12.8777	12.8003	12.4146	11.6434	9.31315	12.0326	15.2619	14.4034	13.8559	14.9493	13.671	14.5701
DPOGS202126	CG32432	CG32432	54.4706	56.4056	60.4777	56.6788	53.9485	49.3164	46.0063	47.744	52.4245	51.4406	55.4245	51.7713	50.3033	46.0609	45.8847	44.8102	53.6856	59.1428	57.6818	54.6103	55.3203	61.566	49.4093	55.6061	34.8738	43.961	50.9519	45.499	41.7368	53.907	47.0089	45.0118
DPOGS202137	Crag	Calmodulin-binding protein related to a Rab3 GDP/GTP exchange protein	21.6587	21.3623	20.2162	18.9527	22.7322	22.3934	22.5663	21.2783	21.8	22.0329	19.3186	18.6743	20.1895	20.6569	23.3748	26.0002	17.0846	16.9236	18.6187	17.469	19.0104	17.7335	17.124	17.7809	11.9331	14.7595	18.5352	21.2453	17.065	17.2945	19.0844	19.5899
DPOGS202145	DIP-gamma	Dpr-interacting protein gamma	14.2949	12.9773	13.6958	16.4641	16.4683	16.6517	13.4883	12.9148	12.5251	12.1241	13.8253	15.965	16.0548	13.6223	13.5487	13.1276	13.8169	12.742	13.7065	13.7187	16.0769	13.7463	11.8754	15.4893	12.2679	13.1509	14.9563	12.7737	14.2924	13.0466	16.0919	13.0061
DPOGS202178	Got1	Glutamate oxaloacetate transaminase 1	96.0844	108.443	110.378	95.3483	95.3104	74.1568	73.3819	88.9818	91.4546	119.934	112.153	103.126	91.3176	82.1413	77.7388	107.11	94.401	106.334	86.7096	101.872	94.8486	103.855	87.7024	97.2605	71.4437	94.1996	97.6589	95.799	94.0168	108.746	93.8214	98.6553
DPOGS202204	OstDelta	Oligosaccharide transferase Delta subunit	54.8797	49.9961	47.0279	59.9479	51.9429	58.4307	55.3075	63.2034	53.4948	52.8104	48.0174	54.3111	56.5128	60.0549	55.0129	60.3252	49.3602	54.2207	50.8374	53.8262	49.808	55.236	47.434	53.8415	35.2981	52.3017	59.6566	52.2247	51.948	57.4767	59.2948	59.1889
DPOGS202213	CG6443	CG6443	29.1708	33.1283	31.0236	31.2902	33.8132	35.5705	31.2388	29.7982	30.8645	32.5504	35.7362	30.8653	35.9326	38.2586	33.7959	25.9653	24.1587	24.4999	21.7343	24.6959	25.1687	22.3617	22.1988	26.7281	22.8203	23.9024	29.5224	32.4063	27.9579	30.1403	26.7397	28.5608
DPOGS202237	CG5001	CG5001	109.975	122.772	167.844	218.76	156.113	126.243	117.375	114.856	106.211	116.039	188.349	216.588	145.314	111.642	125.15	114.37	120.067	125.346	123.139	133.309	134.933	123.448	117.611	134.694	110.691	104.113	108.855	106.288	110.068	109.052	111.795	119.358
DPOGS202245	Sras	severas	5.91456	7.04841	7.44659	8.27652	7.98859	7.0345	6.1919	7.69001	5.93043	8.27278	7.40859	8.2984	6.89809	6.74447	6.47791	2.1847	8.55099	7.45512	6.60458	6.99288	6.93414	7.83521	7.62967	7.94054	3.61304	6.23387	6.72303	6.65882	4.77647	7.76686	7.36128	7.85355
DPOGS202256	Rpt2	Regulatory particle triple-A ATPase 2	41.6604	35.5403	51.3539	45.8006	42.4236	49.5042	48.667	45.8415	40.987	36.8454	38.8879	41.5401	44.9765	48.5876	47.8547	38.9253	37.7409	43.1823	40.1518	36.5864	34.9421	39.3251	40.1641	39.9263	33.37	40.0637	38.9358	45.3195	40.223	42.2763	34.6509	45.1301
DPOGS202263	CG3756	CG3756	6.68066	6.61188	7.42199	9.87843	10.1268	7.53381	7.81558	6.44471	6.05378	6.82115	7.16507	7.45768	6.39217	8.1393	7.10692	5.21509	5.74939	7.85445	5.86572	7.67189	8.23537	8.01057	7.17473	6.70221	5.86958	10.2867	7.32038	8.39993	6.25228	6.85079	8.15847	6.44745
DPOGS202283	CG1646	CG1646	34.2269	32.5178	33.8947	33.7536	34.5089	33.8006	37.0576	35.2238	36.9481	34.4302	31.953	33.0279	33.9393	34.8673	34.9512	44.0846	25.8679	32.4834	33.0022	30.865	28.8247	30.4016	31.0852	28.7291	28.0932	35.0963	35.2499	35.2464	32.8338	36.2076	36.0134	45.0895
DPOGS202408	dlp	dally-like	15.8313	8.04591	24.0846	19.2186	18.2383	16.5467	11.4437	15.1995	14.1333	8.14335	15.1952	25.1264	18.964	15.2696	17.7771	8.69659	13.2751	10.7165	23.3032	12.3366	19.9352	16.5014	6.73001	10.7009	8.98899	13.8256	10.3	14.708	9.15471	12.8523	13.6049	9.6765
DPOGS202434	e	ebony	243.313	201.788	200.642	163.414	98.7441	149.695	152.296	151.166	197.186	187.246	203.324	155.585	123.909	144.008	188.946	190.92	94.5943	93.7685	129.693	108.591	136.621	114.619	121.77	106.752	86.2827	104.794	144.869	122.418	155.889	186.101	184.765	125.735
DPOGS202467	CG4022	CG4022	6.60341	6.84631	8.43858	7.69564	7.15093	7.592	6.44395	6.50124	6.77098	7.33682	7.60569	6.51697	6.70029	6.76945	5.46592	5.44116	7.41984	6.43676	7.77601	7.82151	7.18433	7.78753	7.18633	6.64162	5.75908	5.99745	7.79048	6.09979	6.52968	8.07049	6.80972	6.65968
DPOGS202573	Pepck	Phosphoenolpyruvate carboxykinase	12.0698	9.33983	8.97373	14.5848	10.0474	19.1263	272.886	12.56	11.5598	13.9391	13.4534	19.2126	16.2634	21.6951	89.4141	26.6281	16.3895	8.14393	7.48863	19.4986	19.7681	124.253	9.13644	11.5586	12.7337	40.0543	31.4783	25.5479	22.965	43.1024	62.5558	336.908
DPOGS202602	Mcm2	Minichromosome maintenance 2	2.49647	3.03402	2.84845	2.14591	2.31333	2.1555	1.8242	2.15999	2.53324	2.53638	2.64459	2.53708	2.75337	2.15364	1.88047	1.38629	2.68499	2.81039	3.14215	3.32689	3.03428	2.86074	2.26096	2.11297	1.99681	2.46455	2.82473	2.54982	1.83591	2.59546	2.6864	2.13958
DPOGS202607	mamo	maternal gene required for meiosis	54.0691	56.3306	53.3192	51.1703	48.0048	44.9631	42.9863	54.6867	54.7995	58.612	59.0398	44.9095	43.8642	42.5387	40.6748	56.9244	50.573	49.5047	49.996	49.6926	50.7931	49.5124	42.0259	48.2352	35.576	41.0309	51.4403	48.8331	41.4852	52.5169	41.8405	47.6391
DPOGS202608	mamo	maternal gene required for meiosis	26.0827	29.2122	25.9024	26.8888	25.0402	19.1839	18.0684	22.5123	26.0571	26.833	26.1046	22.1619	17.7661	20.7647	20.6879	17.313	23.2889	23.5412	22.9884	20.0741	20.4363	22.4399	20.1226	20.9603	15.3034	17.5054	25.5591	25.0012	18.0155	19.0358	18.4299	15.4996
DPOGS202609	Ace	Acetylcholine esterase	199.987	199.546	209.987	235.195	260.662	265.508	235.13	207.297	199.125	180.092	200.973	220.411	227.893	240.177	246.156	145.217	226	221.586	232.955	234.253	237.872	233.413	191.201	217.959	128.992	150.601	193.589	200.826	158.142	186.463	180.677	175.255
DPOGS202648	Pld	Phospholipase D	5.43609	5.63179	6.12301	5.47517	5.90127	6.30091	4.34511	5.47461	4.77302	5.74609	6.23649	6.39543	6.51176	5.01273	4.8297	4.79514	5.08432	5.34277	4.34283	4.3085	4.26513	5.07466	5.21439	4.52237	3.46649	5.02124	4.98773	5.27235	5.95452	5.21556	4.6716	6.16611
DPOGS202655	Cyt-b5	Cytochrome b5	206.761	186.648	213.641	227.931	217.375	198.725	166.18	188.539	201.917	196.346	210.729	207.158	199.891	169.74	157.952	109.013	226.117	205.536	253.976	259.894	255.625	207.977	218.202	241.006	200.48	226.653	230.158	174.435	201.292	210.645	223.658	184.264
DPOGS202781	Hop	Hsp70/Hsp90 organizing protein	43.0182	49.2038	48.1125	52.1405	47.598	41.3059	35.0597	46.2442	46.5189	49.4384	49.8408	50.6645	41.0911	37.3621	43.4065	38.2512	42.6525	47.7117	48.3376	43.4191	51.5029	48.8232	45.8188	46.0892	33.3692	39.8798	44.6166	39.8277	37.97	43.5408	46.7021	42.5612
DPOGS202815	Eaat2	Excitatory amino acid transporter 2	116.711	120.612	130.943	134.861	154.015	132.458	128.459	120.005	111.954	112.242	119.597	117.744	136.89	135.299	123.584	89.9005	81.0626	83.8395	87.9459	83.959	104.021	87.0318	91.1049	97.3003	104.617	117.156	147.118	152.634	119.502	151.511	147.146	168.078
DPOGS202823	CG11159	CG11159	171.352	126.027	184.385	201.492	202.219	324.701	273.404	424.597	265.437	168.296	240.683	373.868	407.572	337.454	1436.05	501.636	408.859	287.149	329.464	367.651	270.504	348.498	138.579	420.35	292.355	961.118	594.574	743.272	560.688	610.72	1318.83	570.931
DPOGS202825	fusl	fuseless	47.6627	42.1222	49.484	65.1984	60.0703	56.3199	53.5013	46.5967	42.9471	47.9546	55.0183	62.5933	56.1907	58.386	55.0378	63.8838	38.2972	48.1429	47.4436	39.3071	48.516	53.6456	39.2009	35.7833	39.4282	46.7862	42.6416	37.162	40.6409	45.8485	41.8367	37.1954
DPOGS202827	santa-maria	scavenger receptor acting in neural tissue and majority of rhodopsin is absent	70.6447	64.7052	63.1849	73.2392	80.0437	91.6877	74.7748	74.6686	63.8593	59.0997	61.3292	85.688	82.4901	81.1879	82.4405	73.4563	46.6527	51.8933	53.4534	46.5136	52.6903	50.2844	49.1725	43.3432	53.3356	50.3949	57.9153	62.0257	52.1865	57.4086	56.5735	54.8051
DPOGS202879	Nup44A	Nucleoporin at 44A	11.1987	11.5347	12.7776	15.5369	13.7614	12.6411	13.2758	12.3547	12.2255	10.4016	13.2291	12.1508	14.8981	14.196	13.078	11.6883	11.0182	11.0676	12.7477	11.9457	11.507	12.4064	13.3298	12.5957	11.1911	12.779	13.8594	15.2196	13.4697	13.885	14.9361	14.1005
DPOGS202993	CG7888	CG7888	350.063	375.066	364.989	329.99	279.035	286.614	257.025	356.07	353.473	362.409	374.093	349.638	295.32	275.464	287.016	404.453	352.229	367.097	349.151	379.692	365.391	358.269	314.31	353.649	251.339	259.82	339.901	308.458	267.518	318.765	307.4	295.704
DPOGS203015	CG4554	CG4554	33.666	25.665	19.2063	43.7885	67.8728	43.9842	54.7551	35.2607	38.6421	7.42165	14.9138	29.145	28.4666	41.749	64.8064	124.832	28.2301	68.3674	57.8145	104.937	82.6667	52.6365	50.0908	61.441	5.73465	14.7003	14.6022	6.70224	7.30046	14.9078	0	7.71656
DPOGS203049	BI-1	Bax Inhibitor-1	214.022	227.668	236.211	235.584	243.149	240.294	216.589	228.107	204.353	207.24	239.709	244.011	226.495	229.908	232.164	169.697	224.613	206.379	229.307	234.117	235.738	231.619	240.788	210.5	193.15	235.102	213.682	218.236	218.334	233.652	238.754	270.269
DPOGS203088	CG7720	CG7720	1.48162	1.77176	3.28158	5.53191	5.52225	5.64772	3.11847	3.19488	2.46755	2.61297	2.93425	5.73419	7.29568	4.39521	3.69093	2.0108	4.01949	2.65482	2.48023	3.07881	1.97544	3.34821	2.88988	3.39322	1.78149	3.50114	2.26811	2.08208	3.09948	2.46995	2.96593	2.47708
DPOGS203155	Cul5	Cullin 5	18.3906	18.6178	17.3876	20.1007	21.4429	20.9656	20.9858	18.2909	18.0447	17.7208	18.9875	18.7456	19.9082	20.5377	18.4502	13.7789	15.8564	17.4687	16.9554	17.6055	18.2929	16.9275	16.2664	15.9996	13.7432	16.3844	19.0733	19.1032	18.0425	18.4874	20.2652	21.9263
DPOGS203181	CG3829	CG3829	4.25728	5.25462	3.1227	3.48061	9.10845	8.26367	5.60525	6.05143	6.2827	5.0948	4.31074	7.63439	11.8279	9.30185	7.9025	10.7745	8.92471	4.94028	5.07295	6.95096	7.58183	11.6824	11.1174	7.15297	6.83744	4.78016	7.64996	9.44404	10.0232	8.34869	10.3485	12.8249
DPOGS203228	Cln7	Cln7	7.45538	5.68354	6.02546	8.51182	10.3782	9.19922	11.4519	8.35079	7.21036	7.48721	6.42188	8.06774	7.96751	10.2726	8.07269	7.423	4.86236	5.8878	6.50315	6.13239	6.96278	5.7357	7.74727	6.46714	5.43254	8.04808	7.0063	8.57549	5.38899	7.61145	7.6883	8.06953
DPOGS203264	sle	slender lobes	12.5336	12.8259	13.27	13.7172	13.2684	14.0441	14.9978	14.8421	12.3772	11.8486	12.9553	12.1945	13.5338	14.2592	14.5631	8.14109	8.94756	9.68803	10.9143	9.67883	9.83214	9.45758	9.26419	9.98302	6.09713	8.30781	11.3133	12.6558	9.76974	12.1001	11.0038	12.7594
DPOGS203515	MED25	Mediator complex subunit 25	16.6386	18.2016	18.1332	18.7882	19.0823	18.9501	20.3061	18.5989	16.8427	16.7772	17.3858	18.5381	17.665	18.4436	20.826	27.2971	13.0136	19.8491	16.108	15.5045	14.7132	15.1986	16.4935	14.7062	13.472	17.7885	20.194	17.2305	15.0795	21.0131	17.8509	19.4277
DPOGS203552	CG18155	CG18155	8.31082	6.12862	5.02019	6.44341	4.88105	6.64252	7.24434	9.3872	8.47931	8.90911	7.65203	6.06616	8.12961	6.87079	7.21485	9.93639	6.14904	7.94223	6.23656	6.60322	9.11089	5.24123	7.62017	8.32719	5.32954	6.404	6.50262	5.45019	7.06744	7.36031	5.04145	5.8268
DPOGS203555	Odc1	Ornithine decarboxylase 1	169.136	154.983	168.5	153.327	151.592	164.122	184.007	180.297	175.322	170.358	164.038	165.279	156.69	176.584	159.819	294.204	144.212	184.776	152.974	171.004	174.151	172.168	159.35	164.482	138.501	161.051	174.641	175.526	155.027	160.589	185.148	190.913
DPOGS203710	CG8602	CG8602	26.4393	27.0893	32.0977	31.0325	31.4337	39.2404	31.7637	28.4671	28.7287	24.713	28.4846	32.7767	33.3551	32.0877	28.9084	21.1758	21.9929	22.0136	19.7183	23.8444	20.4553	20.5979	20.0513	20.2444	20.8249	29.8317	33.1187	28.4653	22.6582	35.3105	34.4634	37.8152
DPOGS203775	NfI	Nuclear factor I	14.0143	14.4675	11.7428	11.3925	11.0997	14.8765	12.8211	14.9075	14.075	11.7785	11.6404	10.8053	12.9609	11.0429	11.381	15.6976	12.486	12.6734	10.5292	12.2858	11.2501	12.3251	8.0055	8.70306	8.35516	9.94398	12.347	11.683	9.30693	10.2783	13.0973	11.845
DPOGS203791	Sema1b	Semaphorin 1b	41.1756	42.2539	42.8035	37.687	37.3776	34.1464	31.8812	41.8871	46.335	50.0174	46.7117	48.1783	39.3411	41.1659	40.2817	42.8862	40.1479	37.9196	35.6524	36.3439	44.8133	37.7937	39.9887	40.2516	27.7483	30.8429	36.0608	35.4355	39.7709	41.5048	39.7319	38.1128
DPOGS203797	Hsf	Heat shock factor	43.3703	33.3426	24.1983	16.57	20.2055	29.7599	32.9417	51.2661	46.7203	34.4906	21.7809	17.3436	24.8204	35.4914	38.2118	32.0482	50.0284	49.7002	56.0262	57.1089	58.7159	56.7779	55.3422	60.4759	19.4004	22.3663	27.6918	26.297	26.098	31.6509	32.0871	31.3532
DPOGS203808	a	arc	5.62766	5.98027	3.50243	3.72642	3.38898	5.07988	5.26987	5.62632	5.48076	5.07524	4.87271	4.87192	3.56889	4.86403	5.53967	5.69104	3.43199	3.11683	3.63982	3.85381	4.83171	3.99945	4.45849	5.60213	3.92159	5.58483	5.32566	5.49993	5.21425	6.23003	5.67158	4.45606
DPOGS203810	Pfk	Phosphofructokinase	72.1569	75.797	82.5319	80.1651	73.3637	54.4409	59.6041	61.5202	72.7341	83.5569	82.0766	80.0962	73.4544	64.8119	58.7438	77.6914	73.1404	75.1788	72.5411	70.8131	77.1067	75.6668	67.2536	75.1409	54.9794	71.2901	75.8688	74.0514	78.0573	83.6594	87.6426	80.9954
DPOGS203813	CG3376	CG3376	14.9538	14.873	15.5028	12.6321	10.6513	10.7558	10.0249	12.9676	14.1497	14.8877	17.3803	13.6417	12.4404	10.2358	11.762	11.9906	14.427	14.1226	16.8045	13.6159	18.1621	19.1064	15.3115	17.7375	13.0374	13.6209	13.0418	16.7097	16.8064	16.2341	15.8356	15.037
DPOGS203868	CG43693	CG43693	42.1463	45.7111	43.1895	53.8486	63.2635	65.7811	68.4863	61.5395	34.2392	41.7478	38.9428	47.0509	58.2807	57.0762	50.8971	33.9834	39.7944	34.3044	30.825	43.0858	34.7457	31.6984	39.2919	41.9759	32.1042	39.8655	55.8705	54.3471	36.0676	44.9313	49.4057	59.7749
DPOGS203882	mahj	mahjong	9.76225	8.65685	8.4116	9.31734	7.75619	8.72566	8.68701	9.76633	10.8703	8.87548	8.26149	9.70439	7.99838	8.18205	8.55366	16.4486	7.90372	8.88695	7.89508	7.93954	7.29944	8.00002	7.89932	6.93537	6.60571	7.67286	8.58531	7.98834	7.32899	9.27181	8.15794	9.81457
DPOGS203887	Invadolysin	Invadolysin	24.6457	22.0635	24.5087	24.39	25.9616	24.8141	37.3466	29.9969	24.0496	23.8593	24.3732	30.6012	28.933	31.1549	33.2968	36.579	18.7703	21.5809	20.2652	23.0228	20.6707	24.7798	20.1852	22.925	19.7197	25.8015	22.5564	24.1873	20.397	27.5674	29.535	29.2298
DPOGS203890	santa-maria	scavenger receptor acting in neural tissue and majority of rhodopsin is absent	70.8664	68.1279	64.0819	73.7393	81.0303	86.3905	88.4726	71.0324	67.6068	61.4386	67.8331	90.4765	74.5942	84.2124	82.8698	86.1166	55.2032	64.9623	56.1536	56.7024	54.2427	61.4202	45.7237	54.4727	54.9641	55.7569	66.5307	62.3394	69.0526	68.627	70.3484	64.3657
DPOGS203908	per	period	30.6645	15.408	10.7045	14.9595	31.0735	38.3604	37.9113	45.6736	29.5469	14.0945	8.31213	16.6574	29.0871	37.8114	42.014	31.4589	42.3213	45.8662	46.629	44.4063	43.2188	43.3841	39.181	42.2411	3.49212	4.28623	5.01118	4.84226	5.80191	5.46226	5.24057	4.81847
DPOGS203920	CG7888	CG7888	155.024	166.092	176.881	171.751	179.154	172.111	172.738	159.713	155.01	169.693	174.211	214.678	192.462	192.526	191.598	146.124	158.671	145.733	141.991	154.895	157.542	154.868	134.868	147.793	120.963	141.509	182.743	188.781	156.357	214.958	226.185	188.407
DPOGS203923	l(1)G0289	lethal (1) G0289	24.2813	22.2985	22.8912	21.1685	21.8168	23.8108	36.6962	30.3411	22.4541	24.966	21.0146	25.3221	26.4767	26.8946	34.6498	29.5093	22.1689	23.798	20.0556	21.9166	20.3287	26.384	24.7892	27.3753	14.7557	22.4331	21.7141	27.6225	26.266	23.1649	22.623	22.1761
DPOGS203970	DUBAI	Deubiquitinating apoptotic inhibitor	23.6158	22.076	21.9445	21.9865	23.5888	24.9565	22.9817	27.5436	21.0244	19.613	21.7347	21.9169	22.0705	24.6076	23.0448	27.3292	21.3386	22.9826	21.3128	19.3033	18.3369	22.9107	20.8015	22.3389	15.1993	16.5104	22.529	23.1816	18.8388	21.4942	21.9925	19.3727
DPOGS203996	RhoGAP15B	Rho GTPase activating protein at 15B	20.1538	18.225	22.1231	21.6216	20.736	21.2825	16.3516	19.8711	22.3882	23.7772	24.5674	21.4181	20.8608	20.0515	20.8025	18.0382	14.5687	20.1109	18.9588	16.7519	23.4705	22.4142	22.6892	20.2366	14.2528	14.4445	16.5183	19.0927	16.4566	19.8799	17.4151	19.1149
DPOGS204024	Mocs2	Molybdenum cofactor synthesis 2	19.413	20.5546	22.5192	17.17	19.0098	18.0921	15.436	14.7411	18.5686	20.6846	19.7796	15.9657	19.4242	17.7879	15.415	10.5308	17.2281	20.2043	16.8277	27.5659	27.1343	24.5707	24.7578	16.4023	16.4237	17.9424	18.805	19.0661	14.7339	17.0494	18.6848	19.4301
DPOGS204091	Sik3	Salt-inducible kinase 3	9.7433	10.1092	12.271	17.2947	17.1671	14.2359	11.3321	11.1935	10.7062	10.3753	13.3519	18.796	15.2228	12.7376	11.5844	16.3624	10.2621	11.639	10.1898	9.28264	10.6983	11.0844	9.91774	10.5008	8.47636	9.56878	9.09547	10.2556	9.76727	11.1967	10.0129	11.2822
DPOGS204153	Neurochondrin	Neurochondrin	8.80303	8.67673	9.51154	11.9356	10.6024	10.5949	8.96647	8.80093	8.165	8.93863	8.74474	9.06421	10.8833	9.04202	7.70257	4.7808	9.45075	10.1573	11.6489	10.4629	9.52304	8.28191	8.78858	9.19584	6.77048	9.72613	11.5703	10.3026	9.25544	10.7493	11.9665	12.779
DPOGS204181	Fit1	Fermitin 1	82.4135	79.7976	76.6045	67.3468	58.1937	69.8012	63.3218	75.6021	79.264	81.4428	76.668	71.7766	62.777	62.8474	75.1509	99.7546	61.4215	66.2232	58.8423	65.5497	64.8429	62.776	61.3709	63.9657	55.1849	57.8878	66.3146	67.4946	69.39	71.289	69.3826	66.4404
DPOGS204253	CG32032	CG32032	114.645	144.11	114.724	73.6238	62.5137	61.442	75.2766	95.8377	113.17	130.648	111.236	82.8997	63.8764	62.8937	90.3752	75.1788	106.394	93.7206	104.15	119.946	118.774	106.704	114.887	124.923	86.0888	99.4231	112.835	118.196	99.6737	123.442	105.609	100.965
DPOGS204292	Sulf1	Sulfated	18.9793	17.5342	17.2715	21.7475	19.2977	22.4069	20.5372	20.3612	18.8447	18.5992	18.245	21.1867	22.1555	22.9961	16.9731	19.1211	17.4934	16.8525	18.4738	19.1208	16.0812	18.1922	15.9731	16.8591	11.4134	17.9838	23.0963	20.9877	18.2621	23.2394	24.3266	23.1425
DPOGS204296	Parg	Poly(ADP-ribose) glycohydrolase	3.13709	4.53985	6.67344	4.14949	3.85906	4.4459	2.94026	2.95155	5.2079	5.48567	6.78366	6.49032	4.76568	5.09913	4.04295	3.32975	4.6815	4.10313	4.33072	3.42518	5.06175	3.84784	4.56588	4.18341	4.27496	4.3184	4.93532	4.19178	6.73358	6.82802	5.15422	3.89993
DPOGS204363	kek2	kekkon-2	19.5704	18.1853	19.7468	20.2878	22.2935	21.7523	19.7154	17.9735	16.7635	17.7723	17.0803	20.1032	18.8943	18.5943	17.1495	14.7419	20.5131	21.3543	19.9929	22.3823	20.0275	22.5083	17.6945	18.1247	11.4935	15.6879	21.0944	20.8761	19.699	21.5359	21.0855	18.2107
DPOGS204377	CG9171	CG9171	50.132	46.4652	43.8129	40.907	39.3218	39.3379	45.931	48.0381	47.5727	47.2967	46.7113	44.3231	38.2666	44.091	51.7714	43.5684	44.9763	46.7255	43.0644	40.6883	40.4093	47.1034	39.3841	45.854	34.5731	40.986	45.3388	46.7163	45.467	46.0178	41.7986	50.154
DPOGS204461	ST6Gal	Sialyltransferase	2.35495	5.01536	3.96649	5.01751	5.29678	3.63344	4.01252	3.05376	3.94728	2.96655	3.27871	3.39783	5.21517	3.8011	3.34595	2.21767	5.07782	3.07435	3.85156	5.24314	3.21959	4.00755	4.09976	3.09261	2.21582	3.42764	4.47483	3.30409	3.599	4.46917	3.81625	2.98162
DPOGS204463	Mmp1	Matrix metalloproteinase 1	1.72035	1.33721	3.69488	4.94907	8.39395	5.81735	3.84041	2.96774	3.48464	2.58782	5.20023	9.89961	4.53511	6.27469	5.74666	3.91912	1.782	1.13028	0.69514	1.57716	3.66999	2.16988	3.26949	2.3804	1.24112	2.65127	2.10686	1.61171	3.24779	2.06133	1.98281	1.57728
DPOGS204466	IntS8	Integrator 8	11.7677	12.0077	12.3339	12.5769	14.6077	13.2052	14.2926	13.0895	12.46	12.3475	12.2041	12.0037	14.1155	13.7257	14.8383	13.1541	12.8508	12.6433	13.5171	13.3166	11.9235	13.366	13.3401	13.9845	9.6651	14.4592	15.3122	13.9836	11.7502	14.744	14.8164	16.5599
DPOGS204494	GABA-B-R1	metabotropic GABA-B receptor subtype 1	14.453	15.7075	17.1185	18.0571	18.0331	17.5106	14.7493	12.833	13.4322	15.7875	16.3499	16.3653	16.0267	14.7188	14.5848	12.3213	12.4129	16.5033	14.7227	14.0815	14.6605	13.2254	13.096	13.1023	9.71137	10.0888	15.6612	14.2173	12.8402	14.6602	16.3486	13.3886
DPOGS204547	Liprin-gamma	Liprin-gamma	100.906	87.8237	96.2978	85.0396	78.2127	77.89	56.3863	94.3425	98.7897	95.289	90.0352	85.0008	75.1558	82.3173	73.1965	100.836	74.6516	90.6857	92.2314	96.8607	90.8728	75.0198	80.7617	86.529	80.3905	83.9549	109.717	102.389	82.3526	94.5623	86.3462	87.4838
DPOGS204552	CG1213	CG1213	93.7467	98.4025	70.519	37.448	18.525	70.6575	126.911	136.11	138.616	119.706	113.006	69.7934	95.085	145.601	139.925	189.376	68.52	81.3043	83.5144	97.8578	98.516	137.019	132.159	129.365	53.1422	170.139	138.353	184.062	95.0739	189.01	262.276	176.113
DPOGS204620	Su(fu)	Suppressor of fused	5.31794	4.02758	5.7108	3.14651	4.20444	4.03246	4.63552	4.69615	5.58534	3.67792	4.15731	3.61082	4.40846	4.4827	4.51629	6.27219	3.3226	2.64692	3.47904	3.79192	4.25425	4.09905	4.25543	2.87565	4.33389	3.00505	4.16091	5.31425	2.98474	4.52503	3.97865	4.30207
DPOGS204626	CG7582	CG7582	99.8414	102.664	111.931	90.9028	74.2287	82.5118	74.8981	85.7238	100.829	113.633	98.7439	92.4639	80.9861	88.7804	81.0115	106.423	94.1857	95.188	90.8552	93.4828	88.8102	88.4228	76.9902	84.5144	59.5242	65.6474	85.6028	105.392	78.5463	87.6514	92.485	92.8688
DPOGS204642	Graf	GTPase regulator associated with FAK	21.9996	18.3212	20.1749	18.1135	16.5804	16.0455	20.5841	24.3338	22.9176	20.1244	22.5274	18.8673	18.3122	17.2245	21.2404	32.9232	19.367	21.2941	23.0008	21.2911	20.2461	21.0633	21.3848	22.0691	20.0795	19.6911	19.857	22.2123	20.1525	20.1512	23.1816	23.6888
DPOGS204644	CG11438	CG11438	105.478	112.483	51.6432	20.9548	17.917	18.3393	35.2398	64.5302	106.955	82.2848	51.9372	23.6482	13.8249	18.792	33.0088	95.2919	68.8848	85.8416	92.7449	94.0542	89.0323	92.2766	74.93	98.6549	28.5298	34.1292	40.1282	36.3604	34.2443	41.6744	35.9835	35.6477
DPOGS204673	CG13813	CG13813	3.73613	3.97845	4.0599	4.81321	3.48432	4.09092	3.27939	3.54044	3.94802	3.92204	4.7288	4.92862	5.56607	5.29504	3.08228	2.05236	3.28207	3.071	4.71383	2.77276	3.22604	4.1327	2.57147	3.03045	5.81861	6.68093	6.945	9.49219	5.70984	6.30254	11.1916	8.80824
DPOGS204998	Ccp84Ae	Ccp84Ae	16.8887	22.4487	9.63496	12.1662	16.4632	22.4044	57.7536	32.6561	34.2966	14.3197	13.2367	16.3077	32.4056	54.2386	33.7609	28.9029	12.5278	17.808	17.2105	34.4201	29.4463	30.1776	17.1204	31.6125	9.73692	23.8253	21.4123	34.1394	7.32463	36.8177	37.5122	31.564
DPOGS205027	GlyP	Glycogen phosphorylase	147.669	155.258	168.977	168.832	151.902	143.397	128.196	148.453	154.778	160.318	166.996	161.648	149.167	143.195	136.371	156.324	149.048	159.053	159.012	158.147	157.787	148.398	144.31	153.275	105.857	119.955	145.896	147.203	131.378	156.709	151.18	148.957
DPOGS205038	CG42668	CG42668	6.76078	6.16858	5.64883	5.927	5.4582	5.61965	5.13717	6.24469	6.55838	6.52494	6.03712	5.80678	6.07674	5.19323	7.07079	9.2116	4.82101	5.78368	6.21651	5.53108	5.59066	5.89755	4.75238	5.78604	4.31633	4.97441	5.44919	6.27398	5.44871	5.79896	6.8622	6.34495
DPOGS205076	CG12484	CG12484	9.7859	8.72059	7.6477	7.11388	7.87616	11.6292	9.5932	11.0919	8.41143	7.3289	7.36371	9.16805	8.38791	10.4176	9.41883	9.1681	9.2175	11.1614	9.60302	10.4462	8.50771	11.1383	8.32012	8.91612	6.57636	8.19485	7.44243	7.89948	7.20922	5.4612	8.15625	8.72626
DPOGS205079	CG7632	CG7632	16.5129	13.5305	17.8798	21.5656	19.2176	17.7875	17.1738	13.7655	14.312	16.9384	20.751	20.1302	18.0945	14.0696	14.1096	12.2181	19.3571	18.4777	21.4955	18.9077	21.3876	19.7209	19.6267	20.2276	17.5656	19.8654	24.5564	19.8586	19.5849	21.6381	24.1531	22.864
DPOGS205105	CG4822	CG4822	4.22677	2.99743	3.70115	4.19355	7.02099	7.9109	3.83693	5.35357	4.06174	3.03373	2.78687	7.23321	6.23369	6.01361	5.39276	4.37378	3.21459	2.79464	2.31504	1.83836	3.71335	5.00579	2.92507	2.71084	2.14321	3.00451	4.60459	4.54001	4.94523	6.79027	4.96703	5.49746
DPOGS205152	ImpL2	Ecdysone-inducible gene L2	4.88303	3.47436	9.47155	9.14577	7.8756	2.55185	2.91202	2.04573	6.16526	8.82698	6.48945	4.86138	3.50956	3.22955	1.17497	1.60943	5.11824	4.71021	2.1563	1.52205	2.95145	1.96318	2.69856	1.18821	3.32709	4.47759	3.60052	1.16654	5.71797	2.81096	2.26601	3.13386
DPOGS205239	VhaAC45	Vacuolar H[+] ATPase AC45 accessory subunit	129.079	136.123	140.528	127.596	135.228	136.458	144.915	158.149	133.445	128.642	118.413	126.295	128.131	137.727	150.509	138.601	124.361	128.061	128.646	125.732	122.82	136.345	112.832	120.731	91.6137	117.54	121.304	117.243	122.46	132.417	131.309	138.562
DPOGS205264	CG7470	CG7470	118.929	135.216	139.057	128.835	120.985	120.111	92.6035	144.119	106.732	122.939	131.961	145.106	124.033	104.124	94.5051	66.7593	126.523	106.697	104.285	112.304	107.75	92.4821	126.154	117.812	89.657	124.819	147.902	120.602	114.844	137.069	117.733	89.1608
DPOGS205265	CG13315	CG13315	3090.27	5188.81	4937.49	4894.56	3391.12	2463.33	3069.73	4250.67	2491.91	3703.75	5198.62	4931.49	3373.76	2760.98	2353.13	3166.84	2976.72	2601.59	2331.97	2397.95	2175.96	2420.18	2419.53	1812.51	2665.29	6196.02	5344.5	3430.4	3948.65	6101.59	4568.45	3752.3
DPOGS205291	sxc	super sex combs	42.9789	47.7328	50.0194	51.3588	47.7933	44.9211	42.4806	45.1569	40.9885	46.3561	49.5825	51.1502	46.1342	44.845	46.8097	43.0563	41.7677	43.7317	47.2812	43.2451	42.6239	44.1379	39.9262	38.1269	35.0791	38.4423	50.1163	43.8801	41.3218	51.5258	46.7943	49.1521
DPOGS205353	Mys45A	Mystery 45A	9.48976	10.4497	10.7526	10.5602	11.5399	12.6738	11.7901	10.9056	10.489	8.71672	10.2178	10.8397	12.1477	11.3868	11.9247	6.95066	7.29438	8.02974	10.7351	9.51755	9.41045	8.65501	8.79673	8.65948	7.72318	9.20827	11.4907	11.073	10.3464	11.2059	10.6018	12.3258
DPOGS205373	Fer2LCH	Ferritin 2 light chain homologue	1357.28	1331.24	1323.2	1306.81	1228.74	1430.51	1438.02	1371.73	1398.78	1313.61	1298.77	1254.72	1258.75	1260.66	1258.58	1711.68	1130.32	1307.77	1248.67	1242.54	1167.73	1261.61	1294.71	1389.57	1305.42	1384.08	1303.04	1358.45	1336.13	1396.28	1375.15	1531.79
DPOGS205395			0.770019	1.04359	1.17145	1.28198	2.06988	2.09252	3.11702	1.29039	0.628505	1.04114	1.09156	1.86652	0.73791	2.63127	1.87754	0.803687	0.688735	2.3977	2.11576	2.72018	1.70655	2.06386	1.65853	1.45735	0.769499	5.51418	2.4047	1.71691	1.73658	1.68215	3.01749	3.48285
DPOGS205442	ktub	king tubby	11.2578	10.5117	11.0528	11.4418	10.8581	14.7766	13.4841	12.3395	10.4176	10.6197	10.7862	9.74602	11.5116	12.121	12.9775	13.1595	9.22056	10.8993	12.332	11.6969	11.8684	10.175	9.57158	10.1932	9.54367	10.0602	12.3777	11.9879	10.4463	10.434	11.3396	13.9222
DPOGS205549	CG43795	CG43795	23.3419	24.5803	20.5833	13.9943	12.1418	13.7189	15.3537	20.9937	24.3923	23.3196	20.5087	15.1694	14.4883	15.5555	18.2344	20.6187	20.5489	25.2765	26.0782	25.26	25.2566	24.3202	23.144	22.1322	11.6748	12.3098	15.8735	18.1242	14.526	18.6107	15.2028	15.9468
DPOGS205557	Cenp-C	Centromeric protein-C	6.23205	7.82509	9.20211	7.2476	7.60188	8.0463	4.37236	4.60748	5.04932	8.08149	8.44467	8.56876	6.81944	6.36451	6.70397	6.04137	4.3036	7.44457	5.75585	7.23691	7.47828	4.91282	4.05186	5.05493	5.74493	2.88131	6.04217	7.88197	4.76971	3.57131	9.07307	8.73872
DPOGS205582	CG6178	CG6178	10.489	9.40154	9.24786	9.72353	8.78812	10.4646	10.6492	12.1843	10.2881	9.41731	9.29307	9.82333	10.1591	14.4263	10.738	11.7857	8.39558	9.19794	7.67292	8.32217	6.7721	11.8416	9.24215	9.51325	6.62697	11.2419	10.2569	11.9974	8.93269	9.37379	12.1933	10.6658
DPOGS205613	CG3735	CG3735	38.9877	45.0332	42.4626	40.5682	42.8737	25.9315	30.7444	29.6978	33.9018	32.8166	43.9632	36.8204	41.9572	32.2322	25.5854	35.0461	31.2065	32.3895	41.7372	27.6194	40.1681	45.9156	30.1345	27.3113	18.1122	26.3099	52.2686	28.2243	46.1153	32.9592	32.8956	24.3718
DPOGS205647	CG17646	CG17646	28.8763	28.7886	33.1282	36.6326	45.753	42.4191	47.1795	41.3475	30.2689	31.3231	29.4392	35.6828	39.3342	39.701	40.8902	31.6165	32.0419	29.6417	29.1907	31.6466	32.3372	33.4324	35.4477	35.4219	20.2141	37.2394	35.8242	39.3117	29.645	36.8542	41.1188	41.6345
DPOGS205649	CG5853	CG5853	23.4802	24.4406	28.7241	30.9809	35.7879	34.071	31.8458	23.1558	23.2153	23.9066	22.8048	26.7534	24.9709	26.8829	27.3368	18.7491	24.9664	23.9232	23.0414	27.1626	23.4706	24.1496	17.9051	22.2521	19.5169	22.4079	25.0581	27.372	23.0962	23.3673	21.9671	25.3004
DPOGS205677	Sap30	SIN3-associated polypeptide 30	36.0597	40.6274	49.0752	32.0967	42.5431	35.8728	38.6277	29.5772	36.2367	50.9524	47.3452	45.8855	42.246	41.6644	35.5434	32.2188	41.5308	38.3787	49.0285	41.0774	39.0613	40.3678	33.2441	37.0013	42.6267	32.2499	35.8034	40.4779	29.3939	46.1719	38.5303	40.629
DPOGS205706	CG42588	CG42588	7.08456	5.14366	10.393	9.47797	8.16167	9.52033	6.58427	4.24008	5.42114	6.24715	7.17351	9.63783	7.70196	4.18358	4.87058	2.50184	5.09199	10.2764	9.93165	15.7733	7.64663	7.23373	6.02339	17.2392	8.27505	11.4901	15.8032	9.67129	7.02301	7.17062	11.4807	6.49538
DPOGS205823	CG33791	CG33791	27.9487	25.9228	21.9238	24.3559	17.3064	15.7013	20.8341	23.784	25.6638	24.029	21.3574	23.2881	19.2012	19.9289	17.4852	24.4688	17.284	22.7028	27.0835	16.6973	15.8372	20.2881	18.1188	19.5526	19.043	21.0516	22.1234	22.5343	19.3941	22.5864	28.8219	22.101
DPOGS205824	pigs	pickled eggs	34.8645	28.3668	30.2913	26.8756	23.7675	24.4884	24.7973	26.9682	28.3306	28.5576	28.1973	26.4443	21.3662	21.0888	24.5518	42.1038	23.5356	24.5206	26.1305	22.1833	25.8581	22.6472	21.1439	24.7119	21.0855	22.7656	28.8567	24.9616	23.0972	26.6279	23.0896	23.094
DPOGS205833	CG9485	CG9485	29.3716	28.6357	32.176	30.5042	29.2741	26.18	21.927	27.2571	28.4303	31.8521	30.6194	31.3675	28.326	26.5653	24.377	46.3583	24.325	29.3134	22.8556	27.2713	24.9731	26.017	25.2093	25.679	20.9248	24.5541	29.5683	28.4536	25.743	31.62	32.1301	31.9925
DPOGS205855	CG15890	CG15890	34.9802	32.3864	34.0198	51.8092	59.269	60.5954	53.1419	42.9645	52.2665	49.3183	57.4948	86.0399	86.1793	85.3879	79.5279	33.8012	36.4405	28.6915	28.8763	31.4851	43.3609	41.5244	35.0426	38.0151	23.6348	26.0384	25.7801	23.8207	38.3709	45.218	35.1687	31.6244
DPOGS205911	Vps20	Vacuolar protein sorting 20	14.4651	16.7081	18.3801	16.4199	25.754	23.3654	16.3972	17.9049	15.0938	13.9149	16.8937	21.3453	18.9027	19.8406	15.5047	6.23047	16.8159	13.3523	18.3887	17.4204	15.8966	14.6858	15.0936	18.666	12.5439	13.7809	17.9667	19.3727	14.8283	23.2923	18.9853	22.3046
DPOGS205927	spen	split ends	4.78176	5.6165	6.42589	7.62926	4.28459	5.21996	4.14781	4.67438	6.09838	5.80946	5.64876	6.25541	5.39101	5.3588	4.19329	4.37792	2.49491	3.88423	4.17101	4.52664	3.21137	3.60758	3.34276	4.39571	3.62009	3.89753	3.31844	3.80782	3.87117	3.01146	3.72575	4.57894
DPOGS205964	Usp20-33	Ubiquitin specific protease 20/33	11.0152	6.91544	11.0896	9.10196	13.0631	11.8516	10.1871	9.50103	7.68516	7.14203	9.47226	12.0602	11.2316	11.5171	10.2902	4.27126	13.5833	9.86874	9.85556	13.4645	9.79103	8.97288	13.2216	7.35792	10.5957	9.33667	13.2089	11.6095	10.3976	10.9031	8.35244	12.4754
DPOGS206043	ftz-f1	ftz transcription factor 1	17.5322	16.5043	17.7309	14.2004	14.6892	17.4915	16.0935	17.4236	18.9039	17.7437	17.3866	13.1943	12.6345	12.6002	15.9157	24.5424	14.8684	19.7235	16.5202	16.974	16.633	16.6426	15.1602	14.1398	10.5882	12.7011	15.7272	17.9275	15.3802	15.0859	16.4363	14.6128
DPOGS206078	CG5687	CG5687	18.8272	17.4038	15.8073	17.7423	21.8533	20.8661	20.9532	19.7935	19.7344	18.2933	15.6735	15.6223	16.9408	24.4928	18.3261	18.0893	25.1405	21.2809	18.3359	24.1382	24.3161	23.2316	24.1014	27.7185	13.5058	20.6609	19.352	19.5751	16.9469	13.9054	18.2432	19.3459
DPOGS206135	Mdr65	Multi drug resistance 65	473.063	477.491	505.245	434.066	368.464	341.941	377.336	485.699	358.558	521.187	397.826	357.003	262.34	252.819	285.148	331.728	487.131	429.8	370.589	502.252	424.843	386.354	407.758	456.156	233.913	282.699	375.257	365.823	299.152	280.874	244.384	259.976
DPOGS206136	CG32369	CG32369	12.4896	12.152	10.1354	7.64468	6.61718	8.51654	7.24185	9.37374	9.50603	9.06981	8.22527	6.41805	5.59097	7.17819	8.5498	10.7867	8.96086	9.76558	8.12712	7.91099	7.46836	5.96713	5.90568	6.28421	7.73628	7.29094	8.05341	7.44603	7.41544	7.80791	6.74986	6.42968
DPOGS206156	CG15919	CG15919	2.90937	1.9715	0	1.00911	0	0	1.05153	3.04719	2.96836	2.56548	1.71844	0.839558	1.64003	0.801755	1.86683	1.5982	0.813205	0.984704	2.855	2.01524	1.46543	3.46574	1.64906	3.93308	1.32155	0.846922	0.84127	1.54453	5.88837	0	0	0.889141
DPOGS206348	Picot	Picot	136.91	130.279	139.468	132.823	120.455	115.214	117.472	123.037	127.374	143.216	148.404	139.078	108.32	119.928	118.403	153.445	125.579	127.359	124.942	136.219	130.644	132.983	114.739	127.187	115.728	125.431	148.981	139.981	125.432	139.968	142.533	149.445
DPOGS206382	l(2)efl	lethal (2) essential for life	441.648	418.988	571.106	214.458	407.036	184.642	159.624	339.217	270.361	415.408	469.553	229.403	298.752	170.391	85.0164	291.132	567.851	866.984	1040.15	1040.12	1201.25	1210.04	1076.42	883.632	320.982	539.97	434.201	234.463	357.546	260.758	485.81	431.914
DPOGS206412	CG9416	CG9416	6.00832	6.43146	4.97475	5.09004	5.45169	6.61327	7.03357	7.0169	6.10301	6.09519	5.9357	5.5697	6.15941	6.63766	7.88119	6.6595	4.50316	5.29088	5.42644	5.35875	5.34296	4.08536	4.29464	5.30474	4.41987	6.50082	6.73417	6.22416	6.45686	6.9222	6.47019	7.84861
DPOGS206428	galla-1	galla-1	35.8028	40.0311	41.872	41.4453	43.824	44.4371	45.6138	41.2486	42.4646	41.0421	40.444	43.7802	42.7612	46.9888	44.7978	25.4448	36.4016	38.6254	34.2554	32.0844	33.8129	43.1825	35.0061	40.6564	27.4438	38.3017	43.4812	38.8456	37.6546	47.9584	44.7671	42.2626
DPOGS206457	comm3	comm3	14.6477	7.24314	8.13059	9.47443	7.75322	9.51677	8.58496	10.3659	13.6319	8.02904	8.41792	6.51167	6.69485	8.83677	10.6689	15.6578	6.9712	9.64729	6.60424	10.6944	11.366	9.90335	7.74147	12.8443	5.12502	5.18589	7.89862	9.45751	9.27148	8.76515	7.34852	9.43696
DPOGS206473	CG4797	CG4797	68.7591	67.9116	64.3266	68.5485	54.3636	59.251	80.8865	77.7252	61.374	68.6655	56.7111	63.8398	58.5349	60.3215	75.3237	81.4243	57.7875	49.0217	52.2676	58.5768	55.9507	59.4134	59.6517	63.3511	41.2785	60.7956	65.7938	65.792	59.0336	74.1362	77.8936	63.612
DPOGS206538	CG10621	CG10621	24.5332	24.6044	27.9922	36.2495	38.6264	32.8216	37.4186	37.3439	28.5349	28.7003	29.706	35.9641	40.5205	32.0461	39.1976	36.7917	24.275	26.073	25.5192	25.83	25.0851	23.6721	27.8114	25.7365	18.3875	26.567	22.8426	33.9933	20.1452	29.5492	29.8537	31.4902
DPOGS206596	mgl	Megalin	103.592	104.045	115.249	119.56	104.914	101.529	97.8596	104.303	95.211	104.808	116.771	109.488	99.9581	94.7922	87.1849	94.4212	99.666	100.395	109.572	99.3965	96.1442	98.5185	85.7161	89.33	66.0095	97.8147	108.297	119.706	95.423	115.756	116.327	109.8
DPOGS206638	Hers	Histone gene-specific Epigenetic Repressor in late S phase	35.0421	35	35.3694	36.4174	36.5632	41.2606	35.7798	36.0645	35.9632	33.1236	33.5891	31.3149	37.2767	38.4953	37.159	25.4711	26.8685	28.8709	31.614	27.9617	28.7093	30.6471	27.9451	28.5643	17.0333	23.6542	30.549	30.8476	27.0391	32.305	31.2499	32.5265
DPOGS206646	Sik2	Salt-inducible kinase 2	10.8369	11.2628	12.5964	13.05	10.6142	11.4115	8.8457	8.96968	10.5908	11.5602	11.723	11.5953	10.1585	8.42231	8.2037	9.49808	9.76783	9.64357	11.7894	8.89804	10.5796	10.9511	8.86862	8.32912	8.71124	9.39303	11.5485	9.04984	11.8995	10.8197	11.6359	10.6427
DPOGS206692	pdgy	pudgy	46.173	59.1037	60.9393	79.4173	65.7966	67.5273	26.4333	46.8264	39.3528	47.4758	72.7349	99.7073	69.4161	58.0422	38.2226	52.7394	54.1037	45.571	42.0978	49.227	56.3633	39.0971	50.3895	46.4653	50.4774	73.424	67.9272	46.9211	51.3332	77.7409	81.284	39.016
DPOGS206718	CG32564	CG32564	4.30642	1.45909	2.4568	1.94177	1.65372	4.50103	4.20243	5.56284	6.5906	3.29107	3.56107	2.60968	3.2772	2.3735	6.21733	6.97863	2.64813	2.9151	2.95816	3.72866	3.79594	2.05198	3.1732	6.05456	2.7386	4.13689	4.10928	4.91533	6.59918	6.99214	7.69767	8.42301
DPOGS206850	CG7518	CG7518	129.265	128.336	92.6101	125.121	159.307	179.094	156.457	182.616	149.521	108.684	109.2	137.93	104.217	149.117	164.924	190.733	133.601	155.672	141.599	146.8	97.6643	139.66	130.35	156.054	102.413	110.262	125.173	143.632	159.06	127.793	127.103	151.589
DPOGS206893	Snap29	Synaptosomal-associated protein 29kDa	27.3143	26.352	30.9013	28.1808	31.4671	30.4841	24.0947	25.214	29.4032	28.9845	29.9425	29.8584	30.5335	26.2176	24.2846	18.8828	27.1743	27.4993	28.1668	27.8987	26.0586	27.0918	30.5048	29.8531	26.1813	29.5139	30.9233	30.5989	26.7042	29.1105	29.1225	27.1651
DPOGS206924	bi	bifid	61.9639	61.4703	61.9955	52.0841	58.5226	56.9845	65.3704	62.9502	59.5181	62.3515	60.5045	59.1198	50.1914	52.7657	57.4904	112.542	50.2426	64.0504	59.5277	62.8341	56.0948	52.5338	50.1513	55.6936	46.2767	59.6384	63.4372	53.4922	46.6456	50.7572	51.6187	56.6402
DPOGS206959	Ald	Aldolase	336.894	328.061	352.779	354.773	341.503	322.553	305.579	310.597	327.076	376.196	382.81	374.15	335.543	332.384	294.018	446.296	290.469	351.962	316.036	341.241	313.659	331.958	307.131	326.578	276.702	307.473	322.316	307.696	301.875	366.229	362.961	371.162
DPOGS207000	Mhcl	Myosin heavy chain-like	13.8068	14.4019	13.7769	12.1873	10.2465	10.0258	10.3167	12.1048	12.6424	14.2951	13.3093	11.7288	10.3627	10.4526	10.427	16.1702	10.2983	10.5537	10.7578	11.041	10.8808	10.7183	10.6836	10.2971	7.82184	11.2446	13.8835	13.0124	11.8863	13.8077	14.2648	13.8438
DPOGS207003	gd	gastrulation-defective	2.91284	2.43206	2.25525	1.8402	2.15724	2.39208	5.75268	5.22998	4.53745	1.55947	3.5946	1.3509	3.16669	2.75215	18.824	4.97176	1.57019	1.58445	2.24589	2.70219	3.61553	5.29775	3.62636	3.79713	1.98469	7.17714	3.69998	5.55037	13.806	4.14595	3.96937	6.96264
DPOGS207057	CG45065	CG45065	4.47836	3.55887	4.45943	3.30429	4.03358	2.72333	1.50088	3.49655	5.23375	4.8106	5.19416	3.80646	3.64902	2.4907	3.13482	2.41536	2.79938	2.97636	2.6368	3.80703	3.26052	3.2736	4.77676	4.02875	2.21917	2.48879	3.17852	2.91781	4.94393	3.53349	5.12208	4.32988
DPOGS207058	CG9518	CG9518	4.23345	6.29818	4.25947	2.40276	0.975417	0.603375	0.75113	2.82162	3.65175	4.51359	3.58028	1.73251	1.07389	0.954521	1.03718	1.61732	3.96943	5.86165	5.24956	5.59818	4.97225	5.2264	6.18432	8.02266	1.57336	1.378	1.30204	1.6243	2.03634	2.04505	1.66691	2.89339
DPOGS207077	CG13366	CG13366	10.1783	9.95587	9.07477	9.28702	9.13315	9.43544	9.67742	10.6605	9.25618	9.78704	9.24442	8.47937	8.04414	9.76782	10.3134	12.0956	7.44121	7.89394	7.98044	9.19361	8.52093	8.84221	7.63182	8.77439	7.17901	8.53142	10.7151	10.2435	8.36282	11.03	9.30953	10.5276
DPOGS207088	CG7879	CG7879	12.8215	12.0631	12.5134	10.4746	11.1087	13.6778	15.1085	14.3722	11.4328	10.8855	8.87182	9.72371	12.6781	15.6371	14.3803	16.1092	9.41849	13.718	12.2699	13.4868	10.6478	11.6917	12.1623	12.5485	8.44724	11.0583	12.9148	12.6149	10.7997	11.6836	12.3479	15.0584
DPOGS207157	Fhos	Formin homology 2 domain containing	40.007	40.7406	40.4864	43.4035	52.753	49.0617	43.7406	43.2613	36.9973	35.7685	38.7635	44.5529	43.3905	46.1332	44.2876	31.835	43.9317	44.4623	43.4436	41.683	39.1351	40.9108	29.0967	38.6156	35.5454	35.1649	42.8425	43.3145	34.8628	41.145	42.5951	41.575
DPOGS207212	CG7550	CG7550	22.9922	27.5902	27.6913	29.9053	27.5915	31.0403	27.3537	26.0881	23.214	21.964	22.3512	27.6452	27.5418	26.1364	25.5107	18.9454	24.903	26.9124	31.3368	25.8797	25.0921	28.8155	24.9784	35.4856	20.2351	24.8201	29.0866	25.1751	26.3142	29.6954	31.614	25.7645
DPOGS207222	robl	roadblock	5.23833	5.32452	7.0636	7.43275	8.77782	5.97278	6.19616	3.99016	4.7372	3.35938	5.06301	5.77165	6.84531	6.29917	3.66679	2.35437	4.39253	3.86828	3.7385	3.95829	6.83611	3.82913	4.45371	6.18023	3.56917	4.57465	3.71792	5.30905	2.06533	7.16971	5.89308	6.98574
DPOGS207224	pdgy	pudgy	14.3597	15.961	17.0915	17.8442	19.3992	23.8626	15.5699	16.6629	14.0711	15.7596	18.3057	21.1064	23.9345	20.5831	20.2841	17.6207	21.0503	22.8672	20.1739	18.6765	15.6105	20.9514	16.6883	22.4568	11.3326	12.0893	20.2533	17.1935	12.6348	20.3112	20.6677	15.7228
DPOGS207274	Socs16D	Suppressor of Cytokine Signaling at 16D	7.66116	9.4966	11.7262	10.6938	12.4855	10.9369	11.1433	8.41548	9.57996	8.89761	10.5954	9.0588	12.6399	10.9681	9.17227	3.84923	10.9681	9.67628	11.552	10.8722	10.4472	10.5174	11.7563	11.0641	8.91217	8.15917	11.1845	13.6895	9.7248	10.0947	13.1033	10.2791
DPOGS207338	CG40160	CG40160	32.2798	26.787	31.0761	30.9643	29.7791	32.5524	29.6683	33.6768	28.1742	28.0195	27.2589	28.5999	31.4526	32.5243	31.9185	38.7546	21.7811	23.3018	25.1185	30.9186	18.7678	23.6574	19.4043	19.4325	27.5785	32.815	29.752	38.8589	27.4526	25.7962	21.9755	25.0866
DPOGS207354	pyd	polychaetoid	9.36028	7.65785	6.25171	7.72053	7.36427	6.56195	9.65409	9.92323	8.64746	7.64994	6.27038	9.48677	6.85295	7.4553	9.00918	18.9998	7.1789	7.07021	6.04889	7.94635	8.71068	7.95476	5.72606	8.05524	5.52215	7.27718	7.52568	9.3627	7.52502	6.67224	9.41729	8.26788
DPOGS207355	pyd	polychaetoid	9.74009	8.09532	7.61358	8.73509	8.61719	9.95526	9.33568	9.75058	8.6885	7.35504	8.05746	8.66502	8.09932	9.07565	8.18347	10.3758	7.94179	8.5785	8.76596	7.77171	9.02595	8.55779	8.60143	8.2932	6.67315	9.49294	9.47627	10.6273	8.26183	7.81593	10.1554	9.52212
DPOGS207382	VhaSFD	Vacuolar H[+]-ATPase SFD subunit	154.522	149.216	153.156	154.9	153.087	159.722	160.049	168.989	155.479	157.159	148.121	153.67	151.839	166.124	163.331	192.356	143.727	161.183	150.753	151.5	150.869	149.204	144.507	157.161	118.009	147.098	151.413	144.856	144.312	157.206	151.016	164.721
DPOGS207391	CG10237	CG10237	6.81725	3.81118	6.4172	6.38425	10.4062	7.30345	6.28304	6.96167	5.47743	4.50858	7.54999	10.3281	8.64658	8.03133	8.52999	6.6004	8.00311	9.51786	6.85709	8.32271	6.82465	6.39523	6.95535	6.49727	5.10948	5.20934	5.91379	4.75013	5.02628	4.67911	5.09692	4.21896
DPOGS207405	Pcf11	Protein 1 of cleavage and polyadenylation factor 1	10.4544	9.2692	11.4421	10.3461	10.702	11.5503	11.6127	11.1579	11.0866	9.66954	9.08623	9.91121	11.362	11.7196	11.8668	12.664	7.67056	10.1247	11.0396	9.44533	9.20794	8.88331	9.44398	9.10187	7.43286	10.023	10.375	11.7863	9.04345	10.7179	10.3708	12.997
DPOGS207444	CG42237	CG42237	120.905	107.421	115.405	140.276	152.609	158.803	151.252	136.751	118.055	109.712	124.758	170.436	150.997	165.182	144.265	241.344	85.55	103.741	85.4653	98.8545	85.3766	99.2579	91.0973	98.1873	111.203	106.354	101.327	111.549	92.0497	118.356	122.72	113.669
DPOGS207445	CG16979	CG16979	10.5466	10.2042	11.1327	12.3239	12.41	12.8506	10.7017	10.9281	10.6166	11.4882	11.9925	11.2298	12.0176	11.8432	11.9966	5.90199	10.1206	11.6251	13.7809	10.958	13.3374	12.3955	10.837	12.2143	8.53099	10.5402	12.0844	11.7669	11.1539	13.0366	12.4465	13.0823
DPOGS207448	Best1	Bestrophin 1	10.4393	9.15746	8.23988	7.58884	9.47286	8.44481	10.3112	11.0835	10.122	9.33142	7.60195	9.34686	9.79436	9.63535	10.323	11.312	10.8522	10.3094	10.2442	9.95495	9.83204	9.83773	8.26769	8.81545	7.16158	10.4904	8.86971	9.3379	8.49681	11.715	10.2493	10.8167
DPOGS207451	GlnRS	Glutaminyl-tRNA synthetase	11.8427	11.6554	12.2256	12.2576	14.2929	12.7708	11.6179	12.4693	12.2267	11.2164	12.158	12.5307	12.6099	13.2097	12.8459	7.69307	13.2933	11.5159	12.9127	13.0859	13.7765	13.4357	11.4007	12.1471	9.90497	10.397	13.3172	13.0232	10.8702	14.9278	12.9881	11.6047
DPOGS207480	Ilp3	Insulin-like peptide 3	43.7945	44.5151	41.0857	41.0129	54.9376	35.093	29.0189	40.7724	32.3947	62.6468	54.3218	41.7046	37.0308	32.9878	22.4809	31.2748	42.0277	31.1275	29.1282	24.2681	31.6177	16.955	25.6506	28.418	53.0483	35.6961	49.3878	29.0621	36.721	31.8905	31.6139	32.1219
DPOGS207621	Lrch	Leucine-rich-repeats and calponin homology domain protein	1.75283	2.07861	2.33329	3.64777	2.44862	1.83204	1.5838	0.91793	1.78837	0.77282	1.29415	3.03488	3.21126	0.966076	1.44888	0.24072	3.42956	5.04272	4.34046	3.64239	3.0901	3.65404	1.49028	1.89567	1.39335	2.80638	1.52053	1.39582	2.2806	1.03491	3.01265	1.93575
DPOGS207651	CG17323	CG17323	12.9899	21.7472	12.0717	10.0304	7.11001	12.164	14.2759	18.5918	19.9249	18.5552	16.2999	11.042	7.70354	9.18416	11.2581	12.1566	15.9691	15.577	16.2656	21.3136	22.2489	19.9027	22.7381	23.3135	10.3726	15.194	17.693	15.0716	14.6324	15.8769	18.4874	10.6702
DPOGS207714	aay	astray	161.085	178.955	146.872	172.139	191.697	199.16	305.068	222.593	159.484	140.98	158.981	227.682	295.081	262.754	263.596	157.608	132.443	119.422	134.375	148.298	141.96	188.15	134.904	166.899	119.301	288.312	195.674	245.589	167.796	221.158	271.218	247.55
DPOGS207730	CG10082	CG10082	59.374	40.4274	37.8896	26.5341	25.1023	30.4318	40.1331	44.0488	65.3104	52.1042	38.6947	28.7481	25.424	30.2856	40.5706	72.4448	36.4628	45.8916	49.8609	49.7276	46.4408	48.8807	45.9504	63.4407	28.9797	29.9975	34.337	36.4456	33.7562	37.6679	39.3475	40.0421
DPOGS207764	Eno	Enolase	369.741	397.547	442.937	393.546	376.28	358.959	301.363	365.138	380.56	416.355	429.2	417.297	376.791	365.891	327.758	358.324	348.107	367.466	370.897	374.572	403.839	386.371	382.736	377.854	318.957	363.424	384.692	389.993	369.303	405.622	426.02	399.163
DPOGS207871	Grip163	Grip163	8.31798	8.8047	9.62165	9.01333	10.2765	9.2035	8.21042	9.2227	8.71341	9.25699	9.86003	9.46056	9.79817	9.39027	8.80657	6.59397	8.97119	7.80516	8.52843	8.46361	9.14508	8.86652	7.53541	8.60807	5.96066	6.71305	8.83293	9.66159	8.25993	9.55124	8.72574	8.78331
DPOGS207942	CG10660	CG10660	37.8825	36.5018	33.1007	21.3943	13.3035	14.5719	17.2547	26.5497	34.6993	35.2675	30.4441	19.7503	11.3124	8.4991	22.5004	14.8532	61.7604	39.466	72.5526	30.142	43.3049	32.4611	42.3856	40.665	35.5988	37.7564	51.4311	47.2126	37.0125	35.296	43.4229	46.869
DPOGS208044	NKCC	sodium potassium chloride cotransporter	24.4622	23.6306	15.4948	18.8096	16.629	14.6638	11.9942	13.8937	23.467	28.946	25.8564	23.8243	21.8629	12.0077	13.5468	22.8615	36.0475	12.3278	12.7085	23.7811	39.2744	20.8105	18.0072	22.6867	20.2828	14.2157	13.9258	27.286	31.0866	17.9608	14.8391	13.6051
DPOGS208079	phr6-4	(6-4)-photolyase	27.6032	21.8672	22.054	19.217	23.4877	27.6052	25.2643	31.2679	28.72	23.2314	18.5326	20.6299	21.3251	26.0491	26.0581	34.5808	22.5912	23.9277	23.1898	22.0773	23.4058	22.1774	22.343	23.2485	19.8901	19.5391	24.4618	20.6105	22.1056	25.0324	23.4141	25.1862
DPOGS208120	CG8545	CG8545	9.25194	9.40417	9.5348	10.3257	10.4007	11.4637	11.0834	10.7061	9.53467	9.07944	8.85815	9.94727	9.90501	11.6583	10.7721	5.65617	7.75808	6.2123	8.20042	7.98483	9.1887	7.26599	7.35864	9.98572	6.30388	7.94943	9.57921	7.36752	9.25477	9.58146	8.92544	9.91908
DPOGS208171	CG7878	CG7878	43.5421	44.6495	42.8346	47.7087	48.8327	49.4496	44.626	49.311	47.0346	41.3123	44.7119	46.286	46.5096	50.689	47.5361	26.6235	40.253	44.7584	45.0686	45.9598	43.3016	40.8947	45.5229	45.4264	35.5383	39.8394	51.7858	49.5598	41.7053	49.2587	47.5204	50.5007
DPOGS208185	Scsalpha	Succinyl coenzyme A synthetase alpha subunit	213.586	188.798	219.485	222.598	201.659	201.234	181.146	205.921	217.873	224.271	219.47	240.316	208.881	199.317	203.777	217.543	181.662	201.528	167.442	198.102	213.068	201.289	185.78	194.589	165.195	205.356	205.016	190.904	185.706	213.517	189.794	182.437
DPOGS208188	Sema5c	Semaphorin 5c	6.74245	5.62795	4.53434	5.62192	5.65848	6.0204	7.45595	6.828	7.0386	6.26047	6.48801	6.14625	5.92768	5.68493	7.47802	8.71992	6.73961	6.16606	6.13445	5.66003	6.20747	6.02387	5.7705	5.72245	5.05038	4.28942	4.99675	6.04475	4.88012	6.24814	6.2624	6.30455
DPOGS208217	Unc-115a	Uncoordinated 115a	67.8475	66.6509	68.3944	70.6603	61.4679	55.454	47.3989	62.4061	64.2895	72.9234	75.6042	66.979	57.0147	60.2996	55.389	112.108	49.7622	66.1547	56.1196	51.2683	56.5548	62.9171	51.7281	53.7209	47.9829	59.0423	64.3104	63.0888	55.7862	67.9369	65.0886	68.0248
DPOGS208231	CG34458	CG34458	15.2368	10.1836	11.9076	6.73274	8.41601	11.1259	18.1052	22.9541	19.6451	11.5953	10.9107	7.95054	12.1777	10.3535	23.3038	19.0905	14.7019	8.05347	7.9881	11.0601	11.512	22.0045	13.132	12.5282	7.53742	16.0406	18.6494	17.4522	51.2362	15.5276	13.3452	25.2603
DPOGS208306	Ance-3	Ance-3	1.26244	2.56642	1.44043	2.62723	1.45437	0.659742	0.684417	1.32224	0.966023	4.45285	1.67775	2.73226	1.6012	1.04369	0.607541	1.04024	1.0586	0.640925	1.85826	1.96752	1.90763	0	1.61001	0	1.29026	1.65373	1.09513	1.50796	1.64255	3.35415	1.30188	3.47234
DPOGS208405	CG30069	CG30069	152.758	172.699	139.876	117.495	104.945	117.302	120.595	159.754	161.725	165.143	155.041	131.926	134.748	133.225	146.763	109.476	175.301	155.526	210.683	161.098	195.324	181.369	170.726	167.821	93.3057	121.152	166.278	164.614	150.198	167.89	187.646	180.532
DPOGS208406	CG30069	CG30069	158.135	171.42	140.196	121.816	107.025	113.551	119.783	160.471	162.918	155.766	155.516	136.724	127.58	126.42	141.149	123.572	160.735	154.603	197.215	156.904	181.537	170.927	171.627	164.101	99.8969	129.773	160.507	153.685	140.796	157.896	181.209	182.176
DPOGS208537	frtz	fritz	6.05001	5.3235	5.40908	5.26172	4.47318	4.86053	4.8465	6.43117	5.59686	5.97189	5.56023	4.65126	4.92476	5.37498	5.43197	6.69649	5.60318	5.40955	5.27236	6.09835	4.50278	5.44556	5.18219	4.79741	4.36832	6.26922	5.32656	5.17729	5.24777	4.55836	5.44751	5.54687
DPOGS208578	VGlut	Vesicular glutamate transporter	102.647	105.112	109.376	113.252	107.992	113.049	102.56	98.0027	101.526	106.523	102.293	103.037	115.702	109.128	100.43	86.1185	101.225	101.9	103.892	102.068	104.025	112.474	85.4692	101.287	66.2981	96.0136	109.061	96.3996	100.957	123.289	119.064	104.611
DPOGS208579	CG30089	CG30089	28.4036	32.6541	41.572	39.7465	38.1381	35.4198	26.1247	27.6974	34.7754	31.0919	44.9503	47.8219	44.2243	43.7253	29.4121	23.8886	34.987	30.8294	28.065	20.1492	34.1879	33.4269	33.8088	29.3942	26.1599	31.1345	40.2727	28.39	38.57	49.4428	42.4214	28.3762
DPOGS208596	CG15186	CG15186	17.2672	15.5009	18.7811	17.9672	21.1009	18.1318	18.8975	17.9161	17.6585	14.5858	16.9428	18.7204	19.2399	18.6113	19.26	18.2837	14.6822	17.8605	13.5398	14.8388	15.6674	15.7153	13.3774	13.1549	11.6002	13.1065	14.6989	13.172	13.5078	17.6505	14.6447	17.8286
DPOGS208606	vri	vrille	16.4704	16.7414	50.7731	95.3121	80.8916	45.9059	38.2236	16.948	18.131	24.9704	61.8265	91.9306	70.4888	41.9248	43.6643	32.5002	29.924	35.2078	31.7582	29.272	27.9445	32.0118	32.3061	27.4221	12.2067	15.2669	14.6637	14.8415	16.1662	15.6104	16.836	23.9757
DPOGS208609	Adf1	Adh transcription factor 1	8.70052	9.24936	10.1094	11.1297	8.46005	8.92684	9.6069	8.02583	8.61224	10.9099	9.2644	10.6417	9.85407	8.97472	8.52782	8.35306	9.03596	10.2932	7.51964	7.13239	8.26219	7.70194	7.87237	7.38088	7.55977	7.04053	9.00159	8.89888	8.16995	8.83652	8.56077	8.63561
DPOGS208760	5-HT2B	5-hydroxytryptamine (serotonin) receptor 2B	3.80812	3.70248	4.43949	5.51304	5.72229	6.05683	5.56526	3.12144	4.37099	4.45299	5.50099	4.87342	6.22998	4.92774	6.77279	3.88822	4.44277	3.78262	3.412	3.35455	3.50264	3.99396	3.09695	2.82024	3.89203	2.38579	5.02698	3.23026	4.6675	5.93868	4.86618	5.61664
DPOGS208868	Membrin	Membrin	189.037	216.166	170.755	213.092	317.593	296.37	401.398	321.737	265.196	236.148	237.27	272.752	253.084	345.124	333.569	389.413	250.981	215.937	216.422	196.411	261.845	239.261	174.116	223.609	203.936	261.388	184.483	181.896	204.963	313.907	235.556	238.31
DPOGS208881	Droj2	DnaJ-like-2	144.978	146.822	157.057	149.192	126.954	127.157	116.164	137.89	139.591	142.059	147.456	145.466	129.01	122.612	127.1	98.4895	136.319	147.884	145.407	138.034	148.096	139.885	128.814	151.641	111.675	120.326	131.66	133.17	119.166	135.714	142.362	136.098
DPOGS208883	Gpdh	Glycerol 3 phosphate dehydrogenase	85.3795	88.3767	85.62	81.3422	78.5078	72.0451	65.7369	74.8207	93.8635	97.3902	91.3293	81.373	78.0219	69.5496	83.0816	58.347	86.3066	86.8515	85.0137	83.0127	93.0326	78.5195	67.9291	93.269	66.2863	80.5819	91.1877	80.3399	82.7548	98.0909	89.6625	83.5934
DPOGS208916	CG16789	CG16789	1.55573	1.35543	0.760749	1.6188	2.56038	2.78749	2.65077	1.39665	3.57137	1.56782	0.984542	1.53922	2.25508	4.22599	3.20867	3.29635	1.86363	1.57966	2.39904	1.3855	1.84708	0.794245	1.88958	1.62242	1.06001	1.74681	1.92794	2.30075	2.89166	1.3778	2.75029	2.03765
DPOGS208959	Vha100-2	Vacuolar H[+] ATPase 100kD subunit 2	102.627	95.2344	93.2425	88.6901	103.066	115.358	124.645	128.263	102.368	93.7004	92.3512	90.186	102.592	115.818	119.015	136.785	79.214	86.1826	85.3954	89.1782	89.4192	87.7517	89.2808	84.1608	65.6239	87.5961	97.862	105.819	82.0956	93.0526	90.6618	110.312
DPOGS208998	CG8745	CG8745	495.727	575.472	621.884	582.538	544.635	380.916	376.042	422.527	487.952	592.152	686.394	535.266	633.352	460.858	334.013	498.709	475.746	303.513	369.494	306.391	322.397	421.304	295.328	299.23	361.279	525.512	502.552	378.115	520.637	756.205	622.011	644.624
DPOGS208999	CG7675	CG7675	14.0386	17.2965	14.0764	9.51716	9.31173	5.55796	7.84153	8.91128	15.2998	17.8186	16.9609	10.8644	12.2302	7.20987	10.6458	6.30966	16.766	13.8225	16.9072	15.6912	19.1242	19.0037	12.1167	17.4255	11.5943	12.26	13.2852	15.2444	16.0516	21.0985	19.3029	15.9914
DPOGS209025	CG43427	CG43427	25.8756	26.0918	27.4458	24.1713	23.6735	21.011	19.1514	24.51	29.1086	27.4229	27.7358	24.8996	21.6469	21.9035	22.2591	25.6252	22.2739	25.157	26.8083	23.6358	25.7031	26.7713	22.9347	22.9114	18.3798	22.3272	25.0995	23.3965	23.3089	27.1769	29.5898	30.8125
DPOGS209035	CG8036	CG8036	50.9832	52.7226	60.0094	53.3014	44.3525	40.9966	39.9099	45.6374	49.7365	56.0363	56.7306	51.6671	44.5395	45.2789	38.528	73.2682	42.4136	48.0871	41.8896	52.2186	41.3189	49.3634	40.8815	46.7104	38.689	42.6247	49.6065	40.8556	47.2268	50.2167	51.9116	52.0601
DPOGS209143	CG7458	CG7458	7.47273	8.22866	6.03948	5.93975	5.02184	5.4239	4.61394	6.73967	5.87701	6.22336	6.8966	6.01996	5.00225	4.29022	5.39432	3.84842	6.78833	8.32533	9.77744	11.1071	7.44948	6.76904	5.0298	6.65056	5.02088	5.52894	5.85217	6.116	5.22148	5.14739	5.35152	5.32877
DPOGS209166	Bre1	Bre1	1.42765	2.69498	4.88682	7.00321	5.40404	5.32917	4.42279	2.99056	2.49702	1.97827	3.97534	4.94373	5.34602	3.54085	5.30011	4.03329	2.05224	3.1063	1.20083	3.60239	2.31138	2.00436	2.25422	2.48142	2.77926	1.95922	3.53844	4.06025	3.00741	3.43187	2.73419	4.48774
DPOGS209167	Ssadh	Succinic semialdehyde dehydrogenase	72.3951	73.8887	82.1497	77.7034	74.8332	76.4958	58.066	77.6941	68.5255	73.8945	78.1115	77.0965	74.0442	73.7071	70.6341	49.0299	59.9575	68.1715	78.9249	73.5703	71.0314	64.7681	51.9393	60.0885	53.3812	68.8524	71.0597	65.705	61.161	70.8782	73.5319	61.4646
DPOGS209175	CG14945	CG14945	0.985227	0.500719	1.04384	3.29518	5.26972	5.07519	3.12848	0.810776	0.592351	0.806716	1.05995	2.01045	3.27277	2.55991	1.89654	1.04377	0.531095	0.571644	0.345291	0.292473	0.638036	0.817351	0.777822	0.627892	1.24668	0.553115	0.671518	1.28892	1.465	0.311624	0.580575	0.322604
DPOGS209183	sev	sevenless	25.7032	26.651	25.7485	28.4366	32.2549	32.2216	26.7082	29.5046	25.7121	25.3464	26.0937	27.6322	29.8513	30.0878	28.1444	32.8562	29.6034	33.5551	33.5742	30.6997	27.9158	30.4988	24.7963	25.9673	17.2003	22.0125	24.6195	26.3617	19.7403	24.7452	23.2521	24.8807
DPOGS209186	Cad86C	Cadherin 86C	159.226	138.166	148.754	143.664	155.119	160.39	181.22	173.931	179.244	155.482	149.782	157.826	141.683	169.272	170.533	235.633	174.019	195.745	208.473	209.849	175.042	190.566	176.261	191.386	148.827	165.743	194.116	188.746	157.763	181.332	188.224	199.479
DPOGS209271	CG9896	CG9896	29.8694	27.8517	24.2227	30.5666	29.8605	38.4435	58.0822	31.0258	36.0789	32.4337	24.9329	25.8582	31.9357	34.0817	38.2528	21.5611	25.8746	22.8092	26.1621	31.291	31.1468	41.9037	22.8769	30.2345	25.2294	33.6303	33.8342	28.7001	35.33	28.4209	35.3848	57.9393
DPOGS209352	RpL38	Ribosomal protein L38	1683.68	1698.65	1630.29	1730.2	1862.66	1820.9	2074.73	2004.11	1726.34	1495.72	1680.5	1620.34	1586.15	1878.96	1817.56	1790.12	1432.85	1149.61	1488.23	1363.02	1461.48	1321.34	1260.99	1789.26	1511.56	1466.72	1359.07	1211	1268.36	1402.32	1499.32	1539.83
DPOGS209507	SamDC	S-adenosylmethionine decarboxylase	62.7076	59.7942	54.665	53.1337	51.7008	52.864	58.2605	59.5802	62.8342	62.8891	61.6834	59.8517	54.6639	57.1567	58.0206	71.5592	78.5178	81.6527	69.3913	75.9913	67.3554	68.1612	70.6396	75.4586	47.5195	59.7411	53.7659	57.0828	54.0768	65.2034	59.9136	65.2769
DPOGS209508	Pgm	phosphoglucose mutase	48.6711	43.1325	60.1378	48.0992	40.8557	38.0889	39.1157	40.9862	46.4138	50.5743	44.6387	50.2867	43.3257	38.7213	35.8991	48.3673	39.3768	43.956	46.3214	45.7412	42.686	43.5931	41.1729	40.4699	37.6618	35.0289	48.2676	48.7881	37.0196	41.6966	47.2911	44.7355
DPOGS209521	Faa	Fumarylacetoacetase	12.951	12.6528	13.4857	15.046	19.9899	18.793	13.7698	17.1202	14.7209	12.9724	13.3682	14.8039	16.2667	18.0874	19.2423	24.6584	17.8186	18.3846	13.0791	15.9383	15.7699	17.1875	14.6458	18.0519	11.9941	15.922	15.1613	14.919	13.7421	16.3695	18.1532	20.1741
DPOGS209585	CG8176	CG8176	40.1853	38.5514	38.7569	36.5705	32.4969	34.5792	32.3242	37.119	43.1201	41.6971	37.6041	35.9503	35.6116	35.1973	37.8275	36.402	33.2303	37.2479	36.1909	37.1286	36.8639	39.4109	35.0286	36.8685	29.5433	29.5784	38.7772	39.3751	36.7584	42.0811	42.5881	44.7941
DPOGS209591	osp	outspread	31.9131	28.5131	29.3225	28.2188	25.7713	27.4171	22.9562	32.3555	30.2958	30.724	28.1172	28.5881	27.6975	29.8327	29.3062	35.5126	27.579	29.0237	28.8775	25.2258	26.3918	29.8601	24.9442	27.0373	18.9317	24.6525	28.8774	29.4424	26.9113	30.1107	34.2832	35.4446
DPOGS209609	Madm	MLF1-adaptor molecule	56.4599	41.1013	59.1439	65.1271	69.8757	64.7438	54.5717	54.4036	49.2107	48.9327	54.4056	68.1497	67.109	63.5696	59.1034	82.8543	37.3338	46.6268	44.1127	44.8066	38.9199	41.6992	33.6478	37.2471	48.2882	54.9416	61.2918	63.972	55.5962	62.4794	58.3347	69.9067
DPOGS209797	Vha100-2	Vacuolar H[+] ATPase 100kD subunit 2	53.3381	40.4709	37.0557	29.4639	27.628	39.1386	35.0259	46.5438	49.4374	40.0523	36.6074	30.3666	34.6438	46.0549	48.612	41.5217	45.695	45.1221	44.5156	45.2114	49.3366	47.4986	39.6004	42.4666	25.3963	24.2743	33.336	31.7982	31.5787	42.5294	40.2254	29.5639
DPOGS209834	CG14516	CG14516	13.4259	14.8207	15.9777	15.8228	15.578	12.9261	11.3746	13.1547	15.2078	14.6395	14.4106	14.7474	13.1427	13.964	11.0233	9.15955	17.9968	16.6129	16.8583	15.8995	17.4153	15.6924	13.9515	15.1445	13.4758	13.9102	17.3656	16.9375	16.404	17.175	19.5026	18.0008
DPOGS209864	jim	jim	10.7822	9.21995	10.8703	9.43841	10.5155	10.4942	12.3094	12.0099	10.7825	11.0671	10.0583	9.82808	10.2747	11.6022	11.6955	11.9399	8.46717	10.3687	11.1405	9.06886	10.0859	8.8685	8.14857	8.93069	9.52324	10.3627	11.0358	10.4941	9.105	10.9131	10.7072	13.0237
DPOGS209874	CG33281	CG33281	174.581	152.053	113.258	49.7082	40.7069	115.654	178.079	169.216	162.23	142.364	89.593	38.237	54.8411	107.047	139.953	122.496	85.282	97.4845	104.137	122.215	77.0164	92.8374	99.6133	128.03	64.4655	83.9457	113.13	144.114	68.9609	134.027	146.354	128.412
DPOGS209910	Sox14	Sox box protein 14	5.27711	4.02295	7.52642	8.23656	7.59928	8.27337	2.86093	2.76354	6.05711	6.98002	7.01317	7.99477	5.57764	5.45342	2.53958	3.26122	2.21252	5.35826	1.29462	6.85368	6.97734	5.89337	5.60834	4.28036	3.5956	4.60852	4.57776	3.15171	2.28868	5.84196	1.36049	7.25737
DPOGS209925	cwo	clockwork orange	5.40671	5.24006	4.87782	13.3451	20.859	16.5588	16.0875	16.5934	6.63883	6.43075	4.90167	12.6268	13.0772	18.2953	17.064	25.6944	17.8186	24.2575	18.5081	21.164	23.4648	20.2206	20.9531	19.7857	4.11226	5.81977	4.03574	5.30675	6.4348	5.01106	5.57562	6.45572
DPOGS209948	regucalcin	regucalcin	122.861	126.032	148.568	135.292	124.173	111.672	96.0296	117.431	108	118.474	122.543	119.739	100.221	107.96	89.9588	113.969	119.772	136.804	127.407	135.093	130.981	141.754	139.865	123.651	103.356	120.953	119.819	113.593	108.531	119.49	118.343	130.956
DPOGS209979			4.90262	0.711899	4.79473	5.83014	8.06858	11.7124	5.31582	5.13486	4.28745	3.70553	6.20522	5.45689	5.92208	5.21118	5.39283	6.92524	4.69831	10.6672	7.56014	7.27693	5.29159	1.87719	5.35922	5.68087	2.86323	6.72804	9.72092	8.92358	7.89755	3.72164	6.5003	10.9162
DPOGS210059	Tet	Ten-Eleven Translocation (TET) family protein	44.7158	50.8141	45.4781	56.5404	54.0578	51.6433	46.0149	47.832	44.4427	45.6809	46.9275	53.9618	55.5553	54.7024	48.9216	54.2341	45.4276	51.5626	51.9537	42.8861	48.3763	52.3878	40.2114	42.9431	31.7184	41.2831	46.6123	45.4171	45.4188	49.5844	46.5203	48.2206
DPOGS210087	unc-5	unc-5	18.7279	17.0272	17.986	20.1237	21.6837	21.0497	15.8675	17.7423	16.4911	19.4603	21.0535	21.8345	21.5252	22.6798	20.3352	19.7355	16.0986	17.8692	16.4847	16.0361	17.1004	16.5218	15.4427	16.9844	12.3116	14.1772	15.3888	18.4732	15.5507	19.3365	15.2369	14.7545
DPOGS210128	Papss	PAPS synthetase	56.8809	61.5758	65.7713	59.5533	44.3622	36.1371	33.9243	42.2376	50.7125	59.3193	64.1778	55.2388	40.9487	36.8824	35.0857	49.9166	49.2225	53.7025	57.6036	49.646	52.5553	47.7245	47.7122	47.8036	46.6754	51.7248	63.8553	65.3022	51.4769	61.4487	54.0573	60.6001
DPOGS210186	Pdk	Pyruvate dehydrogenase kinase	46.0782	40.9166	49.1546	41.084	33.4487	40.1934	37.2391	44.2242	52.1681	51.8092	49.4753	46.2669	40.4827	37.1029	40.5578	56.2464	45.3173	56.5268	54.6303	60.3338	55.5856	50.9618	47.9146	50.7826	34.1385	35.6777	41.309	42.8996	35.1393	47.9383	47.6061	46.0154
DPOGS210248	CG42235	CG42235	4.33187	8.46759	4.94263	4.68085	2.68718	2.43795	3.61305	4.18806	5.22714	3.81984	10.0378	2.74049	2.39494	2.75483	4.16938	3.70671	6.14719	2.36841	3.26994	2.94285	6.92342	5.95415	3.68302	3.6488	6.69775	5.67456	3.46873	4.51097	12.573	4.57421	3.2645	29.9399
DPOGS210257	e	ebony	320.893	299.195	296.053	262.098	262.882	245.7	238.856	291.021	304.688	285.247	296.176	250.611	229.496	244.655	284.527	331.48	276.234	242.798	316.818	230.195	199.238	270.32	294.104	202.054	141.7	191.221	246.791	223.63	218.595	271.208	269.987	217.787
DPOGS210286	Dek	Dek	7.75289	1.12578	2.52743	3.45737	5.10378	9.26084	7.20541	3.48006	3.39003	2.92992	4.9064	1.91764	3.74602	6.40954	8.52809	5.47571	2.78618	5.62294	2.17371	5.75378	6.69439	1.97903	7.53328	4.49179	7.54641	4.83616	4.80388	2.64591	7.68554	6.86619	13.7059	6.09269
DPOGS210295	Pgi	Phosphoglucose isomerase	83.2134	84.8614	91.9201	83.8274	82.802	69.1967	58.0028	72.0227	77.1102	86.7627	90.7396	82.1715	74.0733	70.9873	59.585	76.7802	77.4453	83.5645	77.4408	81.4236	85.2555	85.5374	73.9369	86.1129	66.7916	78.1807	85.5121	77.1146	80.0316	85.2771	94.2059	89.6235
DPOGS210302	Myb	Myb oncogene-like	10.3618	8.721	10.2413	8.2409	7.60329	8.07079	7.94328	10.9217	9.19146	11.0575	9.29735	8.34181	8.37087	8.67552	9.02027	10.0064	7.80326	9.24787	9.45573	10.1488	9.27478	9.08057	8.30473	7.49458	5.98083	6.85879	8.75958	9.09222	7.72837	9.41052	9.18818	10.5287
DPOGS210344	mgl	Megalin	18.7984	18.1613	20.1292	23.0381	22.7856	23.0591	19.6601	21.824	18.487	18.2098	21.4484	23.4097	21.8703	23.1335	19.9139	19.4873	18.5163	18.8586	19.8128	17.6782	15.8098	18.8615	15.816	15.3272	9.50281	20.431	19.1468	20.7763	18.278	18.5754	18.1728	19.6163
DPOGS210492	Cpsf73	Cleavage and polyadenylation specificity factor 73	6.75971	5.86892	5.30253	5.27531	4.70491	5.88765	6.41324	6.93241	5.9269	7.07833	5.48992	6.58344	4.76311	5.58845	8.13269	12.4163	6.02252	8.15059	5.52782	5.56017	5.21361	7.5491	5.14854	6.28252	5.46936	6.14925	6.23037	5.60719	7.0849	5.73716	6.68044	6.97225
DPOGS210627	CG3940	CG3940	222.384	201.616	173.115	171.497	168.18	165.515	171.706	220.897	225.749	188.033	166.998	154.016	153.313	149.157	201.96	240.58	194.147	198.125	216.996	178.325	211.379	189.23	168.49	179.507	104.722	101.333	130.372	132.817	117.138	151.366	142.038	89.613
DPOGS210680	Kal1	Kallmann syndrome 1	18.5779	20.2653	19.6462	27.1106	23.2295	22.4958	21.1263	22.3054	19.7636	20.6772	21.8794	22.8497	22.2221	21.7272	22.2423	18.1083	14.8183	15.5279	14.4512	15.8893	14.8066	19.1281	11.9427	12.7718	16.2858	20.3791	23.2894	21.9204	22.8943	25.7833	28.8543	22.6413
DPOGS210716	ari-2	ariadne 2	25.8365	27.1569	23.7844	24.2362	22.4362	25.0605	28.1201	29.0079	33.6992	30.7219	27.9198	25.6711	25.6528	28.8033	34.7578	38.6268	21.3366	24.7432	22.4725	27.0476	24.0308	26.1432	26.2101	22.6234	24.1387	32.1353	27.676	28.7571	26.7398	31.3755	30.6806	36.6085
DPOGS210731			37.2155	37.8279	70.771	42.4122	75.5393	42.6018	65.3319	59.3956	37.97	46.8808	50.2437	55.2305	73.4252	74.7202	61.405	37.9666	71.3292	43.1861	62.6057	29.4606	58.9133	49.0822	40.6815	61.8098	33.8094	52.6198	66.1044	62.0935	50.7268	56.5015	67.6187	61.742
DPOGS210777	CG2991	CG2991	51.3255	39.979	47.4935	52.2132	59.7384	59.9126	61.7709	53.2025	45.2804	45.6475	54.1464	48.9373	50.3336	55.4098	55.0872	60.531	44.0735	56.9501	50.7989	49.6623	44.1086	51.0555	45.2872	52.2176	36.4131	43.0513	48.9606	51.1246	39.8535	48.0327	47.4724	48.6741
DPOGS210801	wake	wide awake	12.1533	11.4742	11.2701	11.4146	11.7462	14.1298	12.0424	12.9197	13.9671	12.2019	11.1306	11.5458	12.5472	11.4398	12.6613	20.141	12.8246	14.2814	12.5069	14.3772	14.3409	12.8101	12.6936	12.1838	9.52131	11.1303	12.438	12.034	11.7657	11.8921	10.6554	12.2277
DPOGS210848	stv	starvin	83.6992	86.8749	82.4215	84.3707	72.0526	64.7267	60.2242	79.1232	82.7079	79.504	82.6761	84.7799	74.9358	64.363	75.3025	82.7864	64.4436	69.1295	66.6592	68.4201	69.3407	70.7237	66.2568	65.8308	50.2149	57.9115	64.4654	67.3254	66.7285	71.265	77.3495	72.2245
DPOGS210992	Mtl	Mig-2-like	31.3384	29.3487	30.534	34.8072	31.2352	30.9145	29.0163	29.135	30.7164	29.4971	33.6929	36.2749	34.8351	32.8949	25.0793	22.0508	32.7742	30.3902	30.4072	25.2438	33.2547	33.0319	30.5363	24.848	22.5523	29.213	32.378	29.1615	30.2372	42.7229	33.77	35.5118
DPOGS211089	jp	junctophilin	53.9822	54.4307	56.6022	59.5218	64.7368	68.5801	71.979	68.0183	55.0644	60.1481	56.1323	68.2059	80.1127	78.7657	68.7058	97.1212	51.4734	54.373	52.6903	58.2353	51.8263	51.364	54.806	59.7329	43.8557	61.4578	71.806	78.8928	51.4106	77.7363	79.2647	80.7399
DPOGS211121	CG4502	CG4502	124.859	102.611	81.2894	71.1171	71.782	75.2213	90.6039	114.585	142.852	118.832	91.5799	68.5765	64.1214	75.4718	90.1898	122.186	93.7631	109.859	121.104	102.378	116.962	106.374	98.765	105.193	69.7703	67.069	73.9539	76.3499	67.8724	83.6293	83.1834	75.9479
DPOGS211138	Rgl	Ral guanine nucleotide dissociation stimulator-like	6.04936	5.89269	5.1048	4.72095	4.71865	5.13721	5.32935	6.59991	7.9561	6.61232	7.36952	6.54623	5.7012	5.52214	6.97481	8.61925	5.0726	5.82247	4.63774	5.82701	6.42728	6.36171	5.83974	4.2934	4.80874	6.65869	6.8329	5.87101	8.08944	8.03624	6.95316	8.7816
DPOGS211148	uzip	unzipped	599.288	629.812	600.563	576.703	524.408	455.385	427.439	569.555	607.094	625.227	627.466	519.523	486.873	493.632	474.879	519.614	591.097	623.985	622.325	610.961	633.047	626.597	521.903	568.873	364.249	417.801	512.003	484.555	443.808	542.061	499.876	472.63
DPOGS211169	mRpL3	mitochondrial ribosomal protein L3	18.3425	20.1797	19.9438	22.4543	16.905	18.9459	18.0166	15.1431	16.3476	17.887	19.3103	19.6156	19.159	17.4835	15.1621	9.77971	20.0856	15.9952	18.635	21.5243	16.4671	17.5444	17.6133	22.0544	12.9389	19.5992	14.0397	19.9336	18.718	21.4048	20.2508	18.0042
DPOGS211174	Cwc25	Cwc25	13.0548	13.383	13.495	14.0484	15.4252	18.6594	15.3648	12.8551	13.8317	13.4795	12.0606	15.262	16.2276	14.9438	13.4242	10.9409	7.95286	9.40348	10.4019	10.6657	8.93602	9.76936	10.2455	9.86492	9.65521	9.6468	10.1632	8.35217	10.1623	10.5735	10.8161	11.5599
DPOGS211191	Zip71B	Zinc/iron regulated transporter-related protein 71B	118.684	133.84	142.765	156.997	124.066	129.733	123.751	115.12	117.239	123.746	135.449	144.844	134.15	134.008	110.385	107.675	118.42	119.495	112.544	110.74	111.815	113.078	101.851	107.253	117.782	147.472	148.799	146.408	129.14	173.938	161.548	170.601
DPOGS211220	Ddc	Dopa decarboxylase	36.9736	41.4736	46.9294	46.4401	45.4934	41.5027	62.744	43.537	40.346	38.3908	38.5731	46.5921	47.45	48.1116	67.9095	54.4421	27.7932	32.8771	31.5594	31.3691	34.5467	33.5217	34.5046	31.7645	23.9252	33.6266	36.4387	31.5335	34.4429	37.2013	43.0922	31.0906
DPOGS211367	CoRest	CoRest	11.3542	13.7489	13.5183	14.9993	16.1515	14.8599	13.8099	13.8568	11.7859	13.4075	15.833	16.3254	15.9454	12.6518	15.5847	13.0167	13.9916	15.0376	12.4984	15.0797	13.2781	15.4367	13.0113	14.8155	11.5035	9.657	13.9606	13.13	13.2742	17.2257	12.6253	12.2204
DPOGS211388	CG2082	CG2082	47.3127	50.7211	37.9571	48.4614	44.7119	55.632	60.1174	62.7166	53.7402	51.1724	41.5909	48.9588	50.6322	63.5615	55.4994	102.032	27.2754	25.146	33.3705	38.4047	48.0343	42.2702	33.9406	51.568	46.5923	45.1919	41.6838	34.7327	44.8863	48.776	47.2661	29.4835
DPOGS211389	CG2082	CG2082	373.009	357.414	335.022	333.061	356.556	442.968	407.89	443.892	365.29	391.081	329.356	395.675	389.866	489.519	438.89	712.572	273.906	336.4	308.286	357.425	350.278	347.44	320.558	328.483	307.666	335.549	354.428	336.988	363.762	396.343	415.445	353.052
DPOGS211461	CG8312	CG8312	48.6676	48.9284	49.7097	45.9967	47.9874	35.8734	30.4173	46.1873	45.0467	48.4434	46.2257	36.7965	41.96	37.2481	28.0234	38.7008	40.2749	45.1002	45.8812	43.1687	47.5283	45.3795	37.0414	45.0776	27.2955	31.1802	33.3688	33.678	27.9278	32.0909	38.6821	32.832
DPOGS211474	pst	pastrel	18.0355	20.5836	18.6288	19.5568	22.2356	25.134	23.1236	23.9271	20.1444	18.2474	21.2495	21.0919	21.9922	23.1766	26.6171	19.1891	24.9404	24.8026	20.4308	23.4073	25.2448	22.6717	21.3601	24.4329	14.2289	19.5085	17.1824	18.5447	17.5103	16.8695	22.5145	19.8427
DPOGS211581	scrib	scribbled	31.6395	31.7627	29.9922	32.6092	29.7628	29.0771	30.2298	35.7843	33.5084	32.2755	31.3097	31.7648	30.4405	28.9421	29.8738	43.0712	30.0111	32.3093	31.9041	30.9362	29.5174	31.1426	25.852	33.7869	25.9022	29.5745	32.0383	31.9012	31.8268	30.3648	32.752	33.4202
DPOGS211699	CG3328	CG3328	14.1332	12.4676	12.3971	12.4538	13.7883	12.9087	14.3119	14.1359	12.9907	11.6767	12.5594	12.5659	12.5605	13.6492	13.6848	18.3253	10.9615	11.5925	13.3276	11.4212	12.0891	12.0961	10.3203	11.1194	9.71651	11.8237	13.3279	14.4653	11.486	12.7799	13.962	11.5959
DPOGS211800	CG31156	CG31156	18.1555	15.5675	17.012	17.8361	17.5272	17.8098	18.6958	19.7591	15.9106	15.7411	16.5348	16.5076	17.1525	18.1122	19.5245	12.7034	16.3297	19.6705	16.7213	18.969	15.5563	16.1299	13.5389	17.8525	13.3379	14.1723	16.7172	16.396	16.6278	16.7078	18.0951	15.9947
DPOGS211888	CG42265	CG42265	167.293	159.805	167.734	193.757	191.859	190.827	185.182	179.381	175.212	162.748	168.925	199.115	189.497	208.96	177.575	214.989	138.097	154.834	150.85	144.053	150.06	154.668	124.812	139.363	118.096	125.868	159.034	160.834	142.553	174.866	156.123	148.856
DPOGS211900	aop	anterior open	67.5697	66.2696	59.1761	52.908	48.8145	52.4359	49.2514	62.0129	64.5012	72.8345	62.1683	59.4739	47.9621	56.6091	53.9422	88.2637	53.4381	58.5125	53.4447	55.5302	54.2954	49.2638	42.4621	48.5748	51.2743	62.9559	63.3199	62.3552	57.5317	58.3407	66.5346	64.5403
DPOGS212022	klar	klarsicht	30.7069	27.3596	27.3884	26.949	26.0363	25.0887	25.6846	30.1031	32.2245	30.4503	29.942	26.7655	26.4986	27.098	29.2173	34.4399	26.867	28.079	29.1687	25.8153	27.6546	28.657	25.0034	28.2658	22.2375	26.2035	27.7638	31.8582	23.0127	30.1786	29.9653	30.4698
DPOGS212101	fabp	fatty acid binding protein	14.2905	19.1474	20.7522	20.277	29.933	26.4779	29.5811	11.5657	15.4086	16.038	19.5672	15.7454	24.1669	20.4066	18.1308	3.74667	25.0555	21.1058	19.7603	14.173	21.594	21.4725	22.0909	14.2256	13.7202	37.4398	31.555	20.1733	19.1567	21.2852	25.4547	23.2263
DPOGS212145	AdoR	Adenosine receptor	22.9391	23.4076	23.6173	25.2676	28.8009	29.033	34.2967	26.5596	24.1355	26.4697	26.3573	28.0037	28.943	27.0391	35.5328	21.2643	19.0098	20.7443	19.6086	18.8064	20.3778	25.0575	19.1984	18.9697	18.7434	30.4404	28.6049	25.0456	26.737	27.3784	28.5532	34.8332
DPOGS212266	CG13907	CG13907	40.7759	34.7184	38.8967	41.1891	41.1797	43.4487	41.4851	47.4219	40.9272	41.7931	39.763	42.4059	42.9301	42.9044	47.274	52.7439	38.022	38.916	39.2344	39.8904	37.5594	39.2688	35.1185	43.2218	26.5652	31.6788	37.0947	38.4272	35.0819	37.2848	35.9744	33.9255
DPOGS212305	kek6	kek6	11.6084	13.8304	15.7421	13.7621	13.3733	13.3264	12.4836	12.3576	12.1592	11.4109	13.5727	13.4268	11.9074	12.5076	11.4477	8.31077	12.2872	13.0429	12.3252	14.2361	13.8747	12.8365	8.81794	11.0365	7.45564	11.1348	10.9779	9.62286	10.4818	11.3762	11.0879	13.4346
DPOGS212307	Tbc1d15-17	TBC1 domain family member 15/17	1.40075	0	0	0.728767	1.61372	2.9281	3.03761	2.9342	0	0.617589	0	0.606321	1.18442	1.15804	1.34821	0	1.17458	0	0.687286	0.727693	0.529159	1.25146	0.595469	0	1.43162	0.61164	0	1.11545	0.607504	1.24055	1.44451	3.21065
DPOGS212327	CG11658	CG11658	26.0055	20.5416	21.2709	17.6051	13.5358	18.83	21.5726	21.4945	26.253	22.9316	18.599	16.6815	16.5581	22.4061	16.8877	23.4937	18.3911	22.7468	19.3702	18.2302	18.4645	23.6538	21.7107	22.6184	14.4101	17.6487	18.8899	18.9622	14.9475	15.4004	18.5787	19.3902
DPOGS212365	Prosalpha1	Proteasome alpha1 subunit	55.2252	43.6313	49.8364	53.0236	54.0783	55.8842	53.0751	52.32	44.9478	44.2704	50.0408	52.5899	50.5168	52.0897	57.9859	55.6404	46.3083	46.8986	43.3545	43.0344	46.4661	40.1444	44.6056	45.405	40.3647	55.2434	52.9149	47.5752	43.112	48.0199	53.3264	52.0134
DPOGS212385	l(1)G0007	lethal (1) G0007	7.54372	6.44425	6.22657	5.76189	6.28685	6.29091	6.70023	7.22863	7.79901	8.77502	6.11481	6.60014	6.98938	6.70104	8.2649	10.8449	5.72002	8.80053	7.00897	8.33825	7.15476	6.73973	6.27731	8.26695	5.57741	6.72812	8.07555	6.45457	5.91691	6.18342	7.20008	8.38792
DPOGS212406	Exn	Ephexin	27.88	26.1189	28.6298	26.7378	22.4832	20.6893	22.6723	31.5854	27.9119	26.2645	24.0014	26.268	23.5742	22.1272	26.8342	45.3332	24.6642	27.6482	26.447	27.0846	25.5581	26.3617	24.0596	24.9131	25.6133	27.2694	26.5634	27.4558	23.6188	26.8313	26.5947	31.0571
DPOGS212481	gem	gemini	146.884	130.138	122.991	109.171	122.709	124.242	126.348	131.53	137.908	131.025	125.041	126.79	131.765	125.22	132.25	165.793	122.007	117.562	109.646	145.309	141.477	128.375	116.37	137.716	104.58	111.438	116.885	151.235	114.38	113.671	120.058	123.243
DPOGS212482	gem	gemini	178.467	160.09	148.496	136.134	129.715	139.363	156.932	150.158	161.331	158.779	146.407	142.662	141.847	151.69	154.662	231.571	158.061	144.877	135.319	157.247	173.758	154.967	149.41	171.565	118.649	146.7	155.211	179.507	142.742	136.255	146.435	157.774
DPOGS212492	CG31324	CG31324	63.1605	64.1997	81.3644	101.761	125.184	100.797	95.7299	78.956	64.9607	56.2937	83.6381	124.056	122.891	98.2571	93.4748	104.647	107.633	116.54	117.962	120.664	123.662	146.23	121.258	128.352	58.768	58.7169	73.0535	50.8369	60.6762	78.7927	63.733	65.3799
DPOGS212557	CG7646	CG7646	87.9411	89.7734	103.368	108.466	109.608	105.385	99.8738	98.856	92.818	97.6014	97.3933	116.822	106.731	103.414	94.8579	97.1376	95.9914	103.919	115.311	108.306	107.11	89.7444	93.461	105.151	75.4157	74.8131	107.196	104.139	99.9531	110.782	96.5521	84.103
DPOGS212590	ninaB	neither inactivation nor afterpotential B	13.3691	16.6191	18.3461	26.2243	32.5725	30.118	27.9143	22.7066	14.654	12.4261	19.7681	27.9178	25.7404	27.7809	32.256	19.0548	13.7859	14.3085	17.1082	15.3923	12.9673	12.7513	13.133	13.3351	18.3414	23.1139	22.4111	23.738	18.4131	18.6401	17.9787	15.6529
DPOGS212595	Tps1	Trehalose-6-phosphate synthase 1	117.119	124.5	149.742	141.113	148.182	109.794	84.7364	116.234	115.334	139.194	167.126	146.494	112.104	108.323	105.591	128.499	116.086	115.838	114.376	106.504	111.156	107.034	103.478	110.229	80.6657	97.9648	105.64	104.733	92.9547	111.977	100.466	100.065
DPOGS212605	CG5853	CG5853	2.60952	2.21038	5.55788	6.42622	6.81419	8.0914	5.47026	4.64632	4.52612	3.4516	4.62399	11.5213	11.1061	9.56431	6.86513	3.08198	5.25161	4.41607	3.49969	4.60921	3.74601	5.05137	5.69453	5.15046	2.42995	4.25394	3.47099	5.12577	3.54613	4.7762	7.44522	3.19
DPOGS212608	CG11601	CG11601	34.8697	41.4819	43.3226	43.0024	37.7907	38.8751	36.1281	39.2267	41.1108	44.186	43.9382	47.4048	43.2438	40.1454	36.2964	27.881	37.0367	38.2908	33.4576	43.4757	39.0301	33.4611	38.4309	47.3486	33.0862	39.9257	48.8458	45.045	33.1585	44.6068	43.95	49.494
DPOGS212685	CBP	sarcoplasmic calcium-binding protein	24.6968	21.174	17.1524	13.4077	11.8755	11.4474	14.2041	22.2679	20.2128	17.4221	10.8454	10.2254	11.9848	14.026	17.5695	11.3252	21.7897	21.8057	18.5453	29.2302	19.1461	16.8843	20.4499	22.4707	12.8766	10.8777	15.2762	17.4434	7.45113	19.2096	9.52297	15.1609
DPOGS212748	sea	scheggia	106.529	107.735	102.519	108.982	111.569	122.778	148.76	126.415	114.865	115.445	101.693	92.2234	108.426	119.059	131.36	112.31	94.4417	105.982	99.2587	100.063	94.3078	102.386	97.5868	100.955	93.1135	101.96	116.681	109.396	99.4036	114.676	115.591	114.606
DPOGS212829	CG10175	CG10175	13.3282	16.487	15.7812	13.2143	15.6442	11.6963	10.6341	12.3792	12.1231	17.4074	18.6041	13.3888	11.9077	10.2972	10.2868	16.4735	13.4957	15.3205	15.917	12.5416	13.4899	12.6941	14.1113	12.7485	11.223	12.1886	14.8341	14.919	11.2336	14.5877	14.9116	13.7184
DPOGS212844	Ctr1A	Copper transporter 1A	213.071	225.816	238.963	224.357	237.088	166.834	182.142	197.649	199.213	250.728	242.576	229.785	190.925	160.503	177.431	305.897	193.912	211.179	214.798	201.737	213.179	214.077	206.196	198.484	178.623	195.602	203.759	190.81	180.717	221.226	208.479	211.686
DPOGS212858	atl	atlastin	31.9186	30.6413	29.0002	27.1646	23.0389	26.5652	26.0633	33.2242	31.8872	30.9256	35.0874	29.2526	25.573	25.5736	29.8679	29.3041	22.8823	24.107	24.1683	28.2504	21.1384	24.2921	26.6351	27.3281	23.1575	22.4545	26.9194	30.752	30.2497	31.7579	33.2206	34.9544
DPOGS212884	CG44153	CG44153	8.89012	7.18983	7.18869	7.36019	8.8168	10.7058	10.268	9.23027	7.51262	7.63478	5.95876	7.56241	9.80494	10.2576	8.48224	9.14081	7.38985	8.51661	7.85157	7.55014	8.11858	8.49517	7.6571	8.77853	4.92488	6.4473	7.74548	7.97201	6.90662	8.4553	7.77275	8.68236
DPOGS212885	Kdm2	Lysine (K)-specific demethylase 2	14.1296	10.2587	11.5156	10.2017	12.2914	19.8918	19.6978	15.403	16.3284	12.968	12.5187	14.7285	19.0184	22.4092	16.3751	20.1965	11.8482	14.9325	12.4507	16.1788	14.1613	13.9119	11.5229	12.8642	10.0203	12.8431	12.007	14.0073	9.50467	14.812	12.7869	14.5408
DPOGS212889	CG1218	CG1218	12.538	19.8244	31.7905	37.6891	28.8884	33.4894	24.1683	14.591	14.9242	28.2541	25.9197	31.3567	25.915	20.731	28.1579	2.29582	16.3544	22.6325	31.4426	20.2642	14.7356	14.9356	8.29108	16.9496	13.2888	31.6317	38.6715	32.1715	9.66703	22.208	22.9861	22.9905
DPOGS212943	Rgk3	Rad, Gem/Kir family member 3	2.44968	2.48999	2.58006	2.35291	1.30252	1.77257	2.45182	2.36835	2.30709	3.98792	4.00686	2.77324	1.75268	1.86943	0.906843	2.48433	2.52818	2.87002	3.51339	2.34944	2.27793	3.03037	2.24296	1.68129	2.56786	2.96212	3.10582	1.65062	3.9228	3.83836	4.0808	2.76425
DPOGS212948	CG5059	CG5059	133.285	105.891	123.818	120.091	133.253	138.775	155.87	131.576	135.597	119.782	131.662	128.87	137.529	148.188	135.167	190.197	99.1321	121.076	105.738	119.648	105.332	99.4617	112.453	114.738	101.601	101.236	119.83	127.894	105.645	133.192	131.393	131.565
DPOGS212976	Pdh	Photoreceptor dehydrogenase	22.8253	26.6563	23.2729	23.2453	19.8615	23.3491	24.4857	22.3805	24.5268	26.3368	26.4618	23.9643	21.3533	20.2755	22.4365	26.2109	24.2302	32.2988	25.973	24.4724	28.8034	19.7418	24.9806	26.9832	19.3575	22.9022	26.3302	21.6568	20.2199	26.2362	27.2945	25.6022
DPOGS212989	CG10904	CG10904	12.1824	12.1656	15.607	14.9001	15.7581	16.307	14.8313	15.2218	10.7939	13.0039	12.1189	15.9121	16.626	17.3159	11.1083	10.3904	10.9322	12.5867	14.2617	13.1017	13.4026	14.1301	13.8102	13.1751	9.02867	13.8119	14.8321	11.0626	15.2016	15.3318	15.6486	12.7369
DPOGS212996	ImpE1	Ecdysone-inducible gene E1	5.18465	5.35635	4.55796	3.18383	2.35	2.84272	4.05493	2.93767	5.85343	4.49687	3.84049	4.19408	2.37163	3.51336	2.6178	4.06201	2.63702	3.02054	2.66899	3.79731	4.17406	2.50588	3.17959	3.86066	2.72184	4.08242	5.45605	3.85792	4.27599	3.6884	4.03188	3.50667
DPOGS213007	Cyp18a1	Cytochrome P450-18a1	41.1273	30.5602	26.861	16.134	16.8826	22.6293	35.3672	34.1633	49.7022	41.9351	19.9363	14.651	13.1907	21.7294	25.4797	23.6051	24.2596	25.9198	22.8235	22.6919	26.5729	28.635	29.0186	29.6781	15.3318	21.6325	20.586	19.8009	25.4227	20.5981	15.1124	18.2901
DPOGS213057	Drip	Drip	298.083	258.056	229.527	225.307	194.44	200.372	155.067	193.858	272.954	258.888	266.61	233.291	183.688	174.516	238.212	366.576	293.957	309.627	357.927	342.129	372.734	285.744	288.404	314.065	182.807	159.163	215.722	211.581	150.705	202.442	188.679	160.812
DPOGS213064	Pgk	Phosphoglycerate kinase	165.301	177.567	183.911	187.53	167.463	172.771	149.524	168.281	166.553	175.142	189.65	187.203	178.169	169.522	155.882	93.914	183.161	166.276	178.749	178.565	192.245	178.485	176.087	190.319	141.992	189.407	190.71	168.408	163.355	193.448	178.027	178.681
DPOGS213114	Ctl2	Choline transporter-like 2	35.5272	45.6688	43.9202	39.9878	29.7332	27.8989	24.4265	32.2531	34.5735	35.5568	47.746	35.0719	34.2556	22.9545	24.5982	25.0104	40.3208	41.3275	45.1426	46.4853	40.9068	37.886	35.6782	38.6441	29.6672	38.5758	45.2157	46.13	37.275	40.8528	48.4807	38.416
DPOGS213168	tkv	thickveins	76.9318	68.7191	51.0711	53.367	62.8455	39.9605	37.4106	79.111	76.3508	78.9391	67.3343	60.546	59.9252	51.6523	57.8905	129.472	60.2094	70.54	67.7159	64.9149	70.4543	59.9849	70.9583	68.8299	58.454	52.1191	55.0069	55.3218	57.0242	61.5262	70.1997	61.1294
DPOGS213207	CG1667	CG1667	24.8564	24.0021	19.8526	21.5533	33.8853	25.5466	29.1972	28.6372	25.3603	23.0142	19.0861	20.0838	25.221	23.9744	30.3037	24.2364	19.106	24.8179	23.1722	17.6477	24.4139	23.3176	19.7244	20.8335	16.6538	20.26	22.6404	19.4638	21.5604	31.1858	23.0696	30.7655
DPOGS213275	CG1504	CG1504	7.64489	7.63191	8.56699	9.65941	9.43628	8.98915	9.02931	8.00702	7.93916	8.06542	7.98278	9.45464	8.19569	7.67459	7.62092	7.42421	10.5316	12.614	8.03787	10.9217	10.108	8.17175	8.24081	8.19406	7.62732	10.2529	7.81599	9.02298	8.17054	11.123	7.88373	7.13428
DPOGS213282	zld	zelda	16.0142	11.8145	11.7885	12.9007	13.9855	15.1181	19.3243	17.5844	17.393	14.3491	14.8749	13.6401	13.7594	14.9477	16.9052	14.6854	10.8294	12.0642	15.208	13.6868	15.612	14.5383	13.8351	15.294	13.5513	13.7597	15.9085	16.6605	12.9945	18.3002	14.65	17.5242
DPOGS213288	Nab2	Nuclear polyadenosine RNA-binding 2	14.5892	20.9654	15.4981	23.5561	22.6029	23.6614	19.0916	18.4417	16.938	19.0752	16.4915	21.3403	21.6944	20.7953	19.8524	14.094	15.6083	16.8568	17.7722	20.9079	17.1041	14.8321	17.1089	17.9543	16.7959	24.1635	19.2018	17.2262	18.3274	19.6037	14.0074	12.4534
DPOGS213302	sinah	sina homologue	26.2475	38.7222	35.9795	37.7431	38.4276	40.7695	39.9226	37.609	35.4273	35.8427	36.4974	39.7648	38.9934	41.7416	52.8067	14.4185	23.6908	22.5795	26.4725	26.5138	28.6448	33.0582	33.939	24.5425	27.4469	34.2239	37.6322	38.7549	43.6369	42.9398	48.4961	48.4637
DPOGS213326	CG7110	CG7110	39.2727	38.2625	45.5536	41.7126	31.1636	37.4706	31.6277	38.9142	38.0322	42.5338	45.479	44.7203	31.5539	35.0276	30.4279	33.3003	24.8695	28.6251	35.8202	28.6139	33.4887	28.0988	26.3242	31.5904	34.531	29.743	32.5131	26.083	26.2909	33.6265	31.0889	33.0185
DPOGS213327	CG7110	CG7110	25.9868	30.3353	31.7355	33.3778	23.8566	23.9782	21.3529	27.2178	28.2743	33.2985	31.8378	30.9334	21.8017	26.3515	20.1269	25.0933	23.1528	27.0048	27.095	32.063	23.9289	23.9428	22.6122	26.1833	23.6545	27.6588	24.4802	29.5857	18.1384	26.0713	23.8676	33.5048
DPOGS213355	CG6472	CG6472	3.93918	2.81763	2.16406	0.759051	1.34462	1.82986	1.42373	5.80665	2.90265	2.83031	2.06819	0.75782	1.48036	1.68863	2.10635	1.92347	5.50524	3.11092	3.29289	7.7309	7.05469	9.38496	4.96171	5.44358	2.7834	3.4401	5.31556	5.2281	11.2629	2.97182	4.06225	2.00644
DPOGS213384	RpS20	Ribosomal protein S20	722.322	666.333	662.49	715.168	642.635	771.986	788.498	802.596	715.365	669.974	637.082	688.77	646.572	654.39	739.121	921.3	465.708	513.484	522.627	516.125	559.277	551.485	529.66	565.412	403.382	499.24	440.101	446.802	470.436	446.427	547.54	547.272
DPOGS213444	KdelR	KDEL receptor	48.7395	58.0614	51.7151	63.6365	63.3026	69.4369	60.2527	60.8027	53.9244	54.7496	61.3357	59.6632	64.5745	66.9862	65.138	39.1378	62.9968	56.4238	64.8886	68.0584	62.8597	66.843	72.0565	63.9587	46.1119	66.4222	64.0937	66.5002	66.7809	70.659	74.593	69.7333
DPOGS213502	Fdx1	Ferredoxin 1	20.5516	23.2108	25.0125	28.513	21.5717	21.003	20.3029	18.6551	21.3177	13.2897	22.2548	21.7454	20.467	20.0112	14.5059	6.39743	14.9355	18.0853	17.4785	21.3532	14.4923	14.689	20.1913	20.7446	21.7824	13.5606	24.563	18.1841	18.2226	21.0324	20.2517	21.7735
DPOGS213508	CG6700	CG6700	54.9967	52.4777	60.0839	60.016	61.2991	62.4398	62.8371	60.554	61.1267	56.0129	55.3653	56.8954	61.6746	63.1997	61.0062	42.8245	50.4402	54.7256	57.6793	57.1419	48.8756	52.7591	52.5455	50.408	40.5639	58.1149	68.3421	65.5832	59.5705	65.0235	63.0954	74.8782
DPOGS213522	CenB1A	Centaurin beta 1A	13.7276	12.2093	17.621	14.2841	11.8611	5.38049	9.30288	23.3641	19.6959	19.6706	16.7234	14.8552	15.9604	8.51178	9.90953	39.5901	11.5111	6.96937	3.36777	24.9604	9.07527	7.66537	8.75358	18.0939	14.0301	8.9913	13.3969	5.46581	10.4189	10.6379	17.6956	7.86625
DPOGS213546	CG10089	CG10089	48.8691	57.0322	63.8478	42.6891	48.6535	32.9481	38.269	51.9739	49.7445	56.3929	69.4896	40.2173	36.9855	39.2793	47.1812	41.5106	73.1036	64.323	67.9374	45.6037	64.3863	65.2217	41.6775	57.2558	37.8192	37.277	47.3647	48.164	40.4266	47.9553	46.5073	51.1662
DPOGS213552	Eip71CD	Ecdysone-induced protein 28/29kD	506.937	439.95	433.314	542.79	689.982	744.736	643.147	687.094	491.398	445.998	425.89	613.854	630.776	731.635	692.748	784.576	463.772	523.516	472.278	509.033	484.099	449.045	459.199	513.163	272.709	289.348	338.446	342.833	320.157	346.806	299.748	365.636
DPOGS213560	nuf	nuclear fallout	45.7055	46.7652	47.4872	33.3853	34.8705	40.3363	36.7579	47.2365	41.5751	50.0451	46.1261	42.319	29.4329	33.6571	37.5818	49.8821	28.8077	31.0413	25.99	29.4049	31.7879	25.1496	27.4075	28.3568	28.1513	33.5707	31.9025	31.6961	30.8495	31.3639	28.717	28.8613
DPOGS213576	Hexo2	Hexosaminidase 2	3.14584	2.77686	3.9672	6.46059	5.91304	7.44125	7.18098	4.59545	4.30764	3.94199	3.30059	6.45011	7.13997	4.03801	5.17919	2.72857	3.81801	3.78262	2.76209	1.2042	4.75359	2.21887	2.53387	1.88016	2.48188	4.04861	4.88335	5.40574	5.88823	3.22595	3.07337	4.25043
DPOGS213594	Gbs-76A	Glycogen binding subunit 76A	22.1772	24.1848	23.2551	20.6472	14.3777	14.4519	15.0898	20.5006	24.5276	25.3354	25.3762	23.7073	18.1448	21.2294	19.7034	22.4169	27.104	23.4299	25.7276	25.2811	24.9639	21.7388	21.8325	22.7949	20.9224	19.3674	26.5596	24.953	22.1959	30.2961	27.7774	27.4123
DPOGS213632	pall	pallbearer	17.2227	20.307	22.009	14.9102	17.9364	13.1047	16.8815	18.9043	19.2939	20.2897	25.269	20.1581	17.2423	15.4915	16.444	23.8415	20.5651	21.1249	21.633	21.3302	23.7345	20.0648	20.2659	21.7926	16.6165	15.5219	23.5458	20.0784	20.3169	20.0118	21.3129	18.9484
DPOGS213666	Cpr49Ag	Cuticular protein 49Ag	283.556	344.265	404.419	303.247	290.371	362.23	222.05	230.991	433.957	250.039	376.84	381.853	259.744	234.424	219.852	266.099	468.939	207.94	278.257	351.902	368.964	408.152	361.625	325.83	262.971	316.417	184.483	169.351	416.759	258.101	186.821	180.538
DPOGS213690	beat-IIIc	beat-IIIc	1.95702	2.3509	2.84193	2.96198	1.84464	1.48761	0.964528	2.60874	2.45049	2.82387	3.15254	2.92637	2.40695	1.9121	2.05485	2.63875	2.83451	1.26453	2.61879	1.66365	3.09162	2.8611	3.6303	2.88614	2.18198	2.33056	2.62367	2.12512	2.77776	2.52102	2.93551	1.63116
DPOGS213701	me31B	maternal expression at 31B	68.9918	73.7858	70.368	75.0347	78.237	78.7561	78.3191	73.2652	73.6346	74.8028	73.5635	76.1387	77.0044	76.4799	76.1046	58.2328	69.5231	75.0478	69.4686	75.7968	70.6192	74.3955	64.0646	73.8679	55.1834	57.6312	77.9593	74.0491	71.0835	76.5093	78.8188	74.255
DPOGS213717	CG9018	CG9018	8.96108	10.8663	12.1977	10.1423	9.23681	11.8308	8.52309	8.39761	10.5864	9.9813	12.6752	8.71039	10.3687	8.7081	9.83547	6.08845	7.90967	8.1411	9.41071	8.65723	10.3338	9.27015	8.68815	9.18126	5.24876	8.51221	9.81917	8.6382	9.54558	10.8601	9.24104	9.9455
DPOGS213793	v	vermilion	23.4188	20.7793	20.8156	14.4055	16.3963	23.1248	19.9212	25.0702	20.3954	20.8789	16.1634	15.1214	18.708	19.468	20.7969	23.5615	21.5904	25.6182	18.5373	29.1718	22.9726	19.3046	26.7314	23.2983	22.7448	18.6439	27.0496	30.3947	20.7624	26.0115	24.0171	27.1653
DPOGS213804	IP3K1	Inositol 1,4,5-triphosphate kinase 1	28.2955	30.0176	35.8896	44.5927	46.5226	32.4455	17.4252	25.4638	25.5408	37.6686	35.7787	40.5487	33.1009	23.847	24.7223	34.9729	38.4697	27.8938	23.8578	29.3992	31.0297	24.789	26.1594	33.0896	24.146	24.4707	35.0312	22.6417	31.5729	28.8304	23.7969	23.2978
DPOGS213854	vlc	vulcan	23.8637	20.9954	24.1194	26.3859	27.4412	29.2139	23.9212	24.4418	24.0112	23.7944	27.2171	26.7845	26.9042	27.7947	26.1833	29.0788	17.9469	21.107	22.814	21.0502	22.0476	25.0505	21.3355	23.7765	17.727	25.1772	27.0297	25.1626	24.5495	27.6732	26.4221	29.1319
DPOGS213859	dgt1	dim gamma-tubulin 1	16.9811	13.995	13.8769	16.4756	15.5974	16.6692	16.9194	17.1846	15.628	16.5927	15.1467	16.3893	16.4929	15.3668	16.4546	22.4066	14.7203	17.4752	15.3126	16.3321	15.7773	14.1462	14.5351	15.8211	13.9155	18.0361	20.6031	16.7203	15.227	19.9165	18.1032	21.565
DPOGS213877	Dad	Daughters against dpp	7.28629	7.74282	7.55781	8.61553	7.63097	13.1541	11.8506	11.4471	9.12356	7.88527	7.04242	8.31484	13.1621	14.238	9.88192	20.7406	3.61034	9.75235	8.45014	7.22637	7.5069	8.28512	6.47649	6.71595	4.28758	10.4124	10.6302	13.9781	6.89467	10.8527	16.0525	9.10955
DPOGS213878	CG3168	CG3168	95.8103	96.9889	94.2442	106.11	83.5438	83.1601	74.5979	91.3287	92.3359	109.253	103.702	105.141	73.9795	59.953	86.659	102.333	87.1516	77.0121	72.2195	78.499	70.3179	66.276	69.8104	68.0291	58.813	58.8008	69.1052	63.1253	72.6645	87.2793	75.2886	73.1273
DPOGS213900	Hsp68	Heat shock protein 68	15.6571	15.119	17.4676	11.3138	5.51147	3.81841	4.81006	7.74386	11.8478	24.3146	16.9546	10.7683	5.4427	4.38664	5.52559	10.6078	20.9335	27.468	20.8274	24.5824	25.8935	25.8786	28.6945	23.3534	16.0614	13.2176	12.9785	16.4856	12.4492	14.0975	15.1595	16.3488
DPOGS213901	Hsp68	Heat shock protein 68	16.1016	17.6799	22.5678	11.9969	5.38168	5.50585	3.87969	8.64035	15.9717	29.2731	22.6315	13.7672	5.29466	6.1628	6.60083	13.1038	23.8364	29.1661	27.6024	26.4369	28.9114	28.4159	35.7456	28.136	16.8627	16.926	12.6744	18.2041	14.6562	14.172	17.9371	19.0455
DPOGS213913	CG4797	CG4797	17.584	17.2462	22.0578	18.5109	22.3898	20.2058	11.3727	19.7094	14.2423	16.1403	21.3189	24.4809	21.6504	16.3225	14.0542	14.9128	15.6933	14.2	15.0354	16.2399	17.3254	14.4238	17.3982	19.7676	17.8664	20.5647	19.4462	20.0621	19.5337	22.0389	19.724	15.9331
DPOGS213925	Hsp68	Heat shock protein 68	17.3081	19.0433	21.1035	12.6399	4.0245	4.97896	5.0791	9.72923	13.9125	26.8139	19.485	12.0283	6.44478	5.90743	5.50201	14.7197	26.0295	34.1811	25.1653	29.3671	25.5539	32.0619	32.1313	27.5615	18.1195	17.4033	14.5322	20.3536	16.1149	15.7505	20.3855	21.1086
DPOGS213986	CG5033	CG5033	12.3048	11.4403	10.5132	10.6798	11.8242	11.1542	13.7845	12.2769	11.4238	12.136	11.2119	11.6621	11.8345	11.9084	14.1446	15.569	9.19333	10.0663	10.8731	13.0271	11.7641	11.775	11.2551	11.5416	10.2515	10.8477	10.9271	10.3094	11.432	11.9821	11.6068	12.7786
DPOGS214041	beta-Spec	beta Spectrin	1017.93	1182.49	1037.01	1248.34	837.64	1044.93	768.665	875.767	1043.21	1170.1	1272.29	1133.01	1060.53	976.804	909.768	763.879	899.3	1365.81	1159.45	982.091	1057.49	1396.65	1112.74	928.872	966.052	1000.08	1198.4	1230.38	993.323	1191.28	1030.99	1499.91
DPOGS214042	beta-Spec	beta Spectrin	114.239	111.634	113.321	111.043	104.872	101.893	92.6536	107.526	111.386	117.833	123.446	114.566	107.447	101.137	97.9587	157.984	110.009	129.083	113.338	113.469	110.699	123.148	101.089	106.777	80.752	102.962	116.397	115.826	103.901	113.632	112.389	115.773
DPOGS214045	CG4341	CG4341	39.569	38.3261	43.2094	46.8187	43.6909	50.8085	45.9939	40.9268	41.3498	41.3193	36.5628	43.3647	43.4212	47.9366	44.3092	42.2685	39.7057	45.1301	40.5505	40.5999	37.6389	38.5345	31.5919	37.3851	23.5625	28.5731	35.5137	34.7392	31.1371	34.6552	33.4015	29.3945
DPOGS214070	stumps	stumps	26.4537	26.2659	23.1891	16.3391	15.9169	18.8271	16.4635	25.3362	31.5365	27.6097	25.1923	18.7782	16.2279	16.7632	22.0121	26.5768	21.7475	24.1314	21.841	21.2143	24.6895	19.1266	18.402	21.9543	16.9963	16.678	21.2299	21.8542	19.5102	22.8853	23.2441	20.6654
DPOGS214099	CG3792	CG3792	20.8183	30.7091	25.7813	26.6816	27.7858	30.2505	24.7751	22.8681	20.5928	21.7157	25.4178	30.7703	34.3476	27.2859	25.169	9.62306	25.1209	28.3565	27.6543	29.8077	25.8953	24.9507	28.9245	25.7411	15.9146	27.9362	25.7677	20.8237	20.9206	31.4784	29.0613	24.6735
DPOGS214111	Glg1	Golgi complex-localized glycoprotein 1	24.6556	27.1252	25.9475	26.7417	26.7334	28.0739	27.7401	25.0944	24.8596	24.2479	25.6995	26.8189	27.3229	27.9614	25.9643	11.377	24.8096	26.3896	29.2046	28.6311	30.7695	28.3512	25.6483	27.4805	19.2105	23.0011	27.8801	26.7482	26.217	31.2894	30.2718	27.8177
DPOGS214162	Nha1	Na[+]/H[+] hydrogen antiporter 1	8.95208	9.53614	9.72396	11.7741	22.5239	16.6922	20.9662	14.1767	6.63097	7.38871	8.56593	15.4998	16.8346	14.3282	12.4764	8.61568	9.7286	8.07168	7.66032	11.0871	10.3348	8.31791	9.19431	7.49355	7.46586	10.8199	14.1646	13.0028	9.62862	13.5097	14.6231	21.7337
DPOGS214179	tim	timeless	51.675	36.4858	43.5855	78.9275	113.753	107.408	87.4122	80.4274	46.5657	37.6108	43.0149	86.0221	110.276	100.167	90.5636	64.0789	63.6705	66.2315	69.9121	69.8018	62.3556	61.5918	58.1813	63.0461	19.0018	20.8414	29.4779	27.1845	24.5628	33.9691	31.3372	29.7945
DPOGS214212	c12.1	c12.1	33.3434	29.8785	37.5439	40.1733	40.4345	38.9771	37.5807	38.5989	33.236	29.789	37.3159	37.6013	36.7261	39.8981	39.2713	30.0052	22.4413	30.2923	34.4424	26.4388	30.4957	25.0861	33.1982	32.3833	25.4091	29.1189	35.3945	35.6357	38.0553	34.5811	33.0278	36.6041
DPOGS214215	Nha1	Na[+]/H[+] hydrogen antiporter 1	4.04142	5.18895	7.52358	8.85317	13.7225	8.89273	12.9155	7.57459	5.04569	6.37718	5.46519	8.65467	13.1295	10.1993	6.96074	4.90751	6.0643	3.23966	2.50477	5.08307	4.98193	5.32103	5.78707	6.21108	4.63773	9.28786	8.4878	8.29975	5.35053	9.60733	8.11601	12.0911
DPOGS214218	CG2818	CG2818	39.0056	43.5344	45.305	49.2083	50.6631	51.8263	42.6386	41.1203	37.4067	37.9358	41.504	51.2031	47.1011	43.2069	42.8795	30.4073	38.8536	37.3404	38.1516	40.7919	38.0416	42.5927	34.0844	35.5154	31.0931	40.1863	47.2714	45.3735	41.1308	51.5911	53.3694	50.9547
DPOGS214262	CG9932	CG9932	9.56727	10.6803	11.9258	13.0337	14.94	13.6122	14.6909	12.6849	10.4101	10.6308	10.7548	10.9156	12.8593	14.9733	10.9383	7.35932	11.7787	13.1116	12.8617	11.5206	11.929	13.4637	10.4617	12.2458	7.89407	11.5185	12.497	13.2555	10.0735	11.926	12.3755	14.0194
DPOGS214306	CG10602	CG10602	25.456	26.2189	28.4271	27.756	28.7803	34.0363	26.4269	30.42	26.2657	24.8947	26.3926	27.2538	29.31	29.8887	32.451	17.4053	27.5338	30.0408	27.372	26.9413	28.2356	28.9126	26.766	30.3677	18.1288	26.6652	26.8396	25.2851	26.3674	29.9795	30.7196	28.9255
DPOGS214349	wun	wunen	2.0728	5.17151	6.88016	6.86265	7.16384	4.13599	3.47341	4.53935	3.89321	6.97885	5.17552	4.56768	5.57671	3.4273	1.99505	2.48433	5.05635	3.63535	4.43796	6.06939	6.69143	4.04049	4.64614	3.20973	6.16285	4.44319	5.88471	6.15231	5.06694	3.67148	3.88648	6.21957
DPOGS214351	Hil	Hillarin	6.685	6.14006	5.51388	4.6094	4.36102	6.90291	4.71584	8.35139	6.34803	5.89482	6.06554	5.36891	6.2655	4.06178	6.97689	7.30028	6.01084	5.72465	7.19237	4.35155	5.29418	5.32491	6.64238	6.66358	4.55488	4.85331	6.07854	6.22134	5.58897	5.27846	7.39221	7.23672
DPOGS214402	GlyS	Glycogen synthase	19.9952	21.7145	21.0309	18.5694	17.1827	16.5421	16.0308	19.3052	20.6332	23.9493	24.0054	19.058	18.339	18.9537	17.9288	24.7944	17.4221	20.964	18.3433	18.2036	19.6344	20.4246	17.2217	17.2751	15.2215	13.9354	19.8878	21.0054	18.7562	21.6308	21.6274	19.7655
DPOGS214408	CG42269	CG42269	8.21727	9.13308	9.11297	10.3883	15.1289	13.8862	10.4087	10.3761	8.40346	7.78773	10.4783	10.3715	12.273	11.5552	8.6482	7.21393	5.40935	5.61441	3.01447	4.46837	3.42335	3.77367	3.06881	4.48498	8.94777	10.2613	15.056	13.9434	8.39331	9.86198	10.8499	14.927
DPOGS214481	Wnk	Wnk kinase	129.992	121.795	121.529	120.036	101.651	102.601	107.371	118.35	139.556	128.995	131.558	121.945	102.773	115.494	114.789	200.634	95.6923	118.637	128.348	103.761	104.974	119.786	98.5227	104.741	91.517	114.204	118.773	123.744	105.671	136.753	128.996	161.631
DPOGS214482			127.105	110.011	120.764	111.872	87.5274	100.885	93.5189	123.366	133.277	118.401	127.007	111.691	92.7272	108.637	102.561	206.514	82.5409	101.889	116.758	104.508	90.978	108.436	87.55	94.1826	92.1387	124.563	106.737	107.685	95.5367	129.284	121.221	145.668
DPOGS214559	crol	crooked legs	6.61103	7.37313	7.22884	7.93	9.52019	7.67753	7.26777	7.40504	7.16663	7.20603	6.18269	8.1874	8.22975	8.72967	6.71655	6.20403	6.54451	6.24653	6.48748	8.87232	6.10485	7.54713	6.5576	7.82006	5.44291	8.49978	7.16863	7.09246	6.13262	8.3758	8.52197	8.83931
DPOGS214570	MP1	Melanization Protease 1	7.92146	5.87909	5.73862	5.75673	3.18679	8.27942	10.4978	15.5398	10.7761	6.87425	5.90428	5.76916	7.65493	5.92519	15.3697	7.66689	6.11525	3.44711	5.18228	5.48695	5.60495	11.5707	5.87971	8.36301	6.33974	9.33359	9.05314	10.7136	28.3568	6.90412	10.6326	11.8739
DPOGS214597	TrpRS	Tryptophanyl-tRNA synthetase	14.5214	14.897	15.1881	17.3486	15.3351	15.7398	15.3079	15.3501	14.4043	15.2948	15.3675	17.111	18.1907	15.2289	15.1415	14.0706	13.1915	15.8369	13.5903	12.2938	12.9016	16.5776	12.9179	13.8508	10.6272	14.6778	16.9126	17.6668	14.2287	15.2422	13.7272	17.3819
DPOGS214709	CG14683	CG14683	27.7002	28.7306	30.1007	29.9996	37.5559	33.088	33.3039	31.5781	28.2618	29.577	29.2167	29.5268	36.1689	31.7804	29.5631	12.1111	29.232	29.8482	27.7373	32.109	30.6097	30.1353	29.1585	30.1104	20.0293	29.9504	32.8563	31.6619	28.4403	28.7043	33.8124	30.4068
DPOGS214745	CG9413	CG9413	11.3711	11.1301	10.892	10.3713	8.08637	11.7382	8.37185	12.939	11.3868	9.16048	9.57712	8.50722	8.30921	8.5884	11.3499	11.9146	7.53388	8.83764	8.40338	6.70954	6.57604	7.39992	7.4001	9.90651	9.46951	10.053	10.3513	12.6324	9.3762	10.5679	12.595	13.3858
DPOGS214879	pn	prune	9.77278	10.4066	8.76124	6.77931	7.50574	8.2688	9.83954	12.4291	8.5465	9.23316	8.04008	9.0647	6.88622	6.92524	10.526	14.3798	8.97528	9.45053	7.30678	7.73635	7.03209	8.31546	7.3198	8.30435	8.24417	7.51858	10.4961	8.70874	8.88056	10.0976	9.59819	9.17338
DPOGS214921	Mco1	Multicopper oxidase-1	22.4853	24.9165	25.1792	21.4109	24.8046	18.5144	17.5254	20.1772	22.8195	21.1423	26.1043	22.4605	20.9795	19.2796	20.4938	20.5427	20.9553	22.7705	24.7574	21.4413	25.4151	24.0854	23.6812	22.3503	15.7676	15.3654	16.4529	19.6154	17.9	19.9137	21.5271	24.0604
DPOGS214925	mRpL45	mitochondrial ribosomal protein L45	55.2781	61.1164	57.5393	59.5372	51.3928	36.4902	59.937	76.1797	63.8197	61.5715	42.1019	58.769	48.381	51.3123	52.2712	84.7047	38.2206	50.2199	41.8734	46.3504	54.2208	61.5169	45.3492	49.5568	35.0211	56.7438	49.6349	51.7418	37.8538	55.827	43.0039	49.7919
DPOGS214927	Sin3A	Sin3A	61.0608	52.8637	56.9152	52.0569	53.4127	53.4005	55.2388	62.1874	61.1676	57.8185	55.2031	52.8927	55.9383	58.6619	54.3256	87.3694	45.0243	51.8774	51.1439	47.4486	48.8474	50.3618	50.2633	50.687	42.1037	52.3964	55.2897	57.2923	53.7589	58.8813	59.0755	65.4589
DPOGS215016	CG7372	CG7372	10.2684	8.16835	8.32016	6.8134	7.88637	9.02144	9.68157	7.48159	9.79331	9.05464	7.1199	7.85878	8.05336	8.36614	8.5941	11.5267	8.98477	8.0086	6.86369	7.1126	8.65764	5.8501	10.2486	9.29454	6.69225	6.36816	8.52028	7.93993	7.61594	7.90782	6.29213	9.41443
DPOGS215104	Gbs-70E	Glycogen binding subunit 70E	25.9535	27.812	34.4334	34.3327	45.8921	21.4487	17.2335	29.2901	21.7072	28.208	31.5505	34.3119	22.9659	21.7892	18.7834	26.6904	31.8852	26.5569	25.6659	21.7399	20.8249	16.5368	18.6449	23.6624	25.3602	15.9887	26.5281	17.1427	24.6062	19.9561	15.5607	16.9702
DPOGS215159	Tret1-1	Trehalose transporter 1-1	4.43022	6.75468	8.84599	19.5917	22.967	13.8913	6.0045	5.8001	10.1701	7.81312	8.83151	15.3411	14.0476	10.9878	8.52809	7.30094	2.78618	5.62294	4.34743	9.20605	8.36799	17.8113	3.76664	11.6787	3.01857	2.9017	5.76466	0.881971	3.84277	7.84708	6.85295	6.09269
DPOGS215160	Tret1-2	Trehalose transporter 1-2	2.9587	3.39965	5.5775	11.5115	13.1896	6.99152	8.22938	3.63779	3.64211	3.97018	7.18027	12.2501	12.1825	7.33814	7.0574	4.6639	4.74622	3.13482	5.17564	5.07896	5.44273	7.01069	5.14044	3.65196	2.27888	3.48257	3.57092	2.66339	3.0127	4.671	4.24506	5.4253
DPOGS215237	Mid1	Mid1	14.7863	13.6998	14.441	17.76	17.2797	16.5992	15.0758	14.4351	12.5019	12.1263	14.0169	16.1456	16.0271	14.5383	15.6079	13.0612	13.2662	13.9324	13.9725	13.7192	13.1025	13.0473	10.2434	12.7091	8.8724	12.966	13.2226	14.5366	12.7464	13.9305	13.1775	14.3655
DPOGS215242	chico	chico	11.1662	14.0326	13.8988	11.8301	12.3961	14.6415	17.6106	17.0111	14.6032	15.9332	13.3107	11.7758	14.42	12.924	16.2187	21.7475	13.7895	12.7809	13.7467	14.133	11.8111	12.6969	12.4281	11.1979	10.3748	12.9429	14.7938	20.5322	11.9749	11.5073	17.1679	17.8692
DPOGS215265	CG13398	CG13398	6.67934	6.35279	7.40333	7.79406	7.85974	7.72916	7.60439	7.29556	6.27931	6.77331	7.60861	7.10405	7.30177	7.13917	7.25536	5.58235	8.88137	9.97931	7.0227	8.42698	7.53369	7.50198	6.32789	7.00436	5.3637	6.12475	8.89818	7.7884	7.32483	8.91539	7.87202	8.57342
DPOGS215318	ssp7	short spindle 7	13.1928	20.1148	13.5476	4.11828	4.55957	12.41	20.0265	23.4901	27.257	12.7967	4.67544	12.5632	14.5019	6.54411	36.8239	27.1769	7.74383	12.0561	11.6516	12.3366	9.96762	62.4697	10.095	11.771	7.19119	20.7383	18.311	13.6574	109.857	23.3678	20.4074	49.592
DPOGS215377	CG9220	CG9220	7.55025	7.4052	9.67273	11.5778	8.85077	9.82969	8.04296	7.9079	7.29789	8.87706	8.91923	12.2699	9.85629	9.08925	7.77701	5.67562	8.77476	7.66636	8.44903	5.78034	6.10481	7.57398	6.30672	6.98368	7.58125	7.28773	8.96268	8.86042	7.46825	7.97715	11.0645	7.65102
DPOGS215384	RIOK2	RIO kinase 2	34.8049	32.8208	29.6962	29.5389	22.2955	24.5201	28.6655	34.0878	31.3859	32.9995	29.5177	25.8201	22.745	24.6151	25.0998	40.8612	24.0627	22.7261	21.1072	26.7218	26.1412	20.5469	21.168	29.022	28.7513	25.6432	30.7713	34.0521	30.3233	32.9156	32.3983	36.7581
DPOGS215419	dpy	dumpy	32.4039	21.6884	23.9174	32.0769	40.6345	49.8449	26.978	38.767	35.5389	30.0964	34.9488	46.0953	48.7552	52.8584	48.7192	38.1206	28.9975	28.5569	19.966	21.4519	28.3509	18.0571	20.8989	25.7353	9.79112	16.3129	15.9696	19.0241	17.492	15.4128	21.6633	15.1574
DPOGS215437	P5cr-2	Pyrroline-5-carboxylate reductase-like 2	89.1225	87.0451	84.5329	86.3868	104.932	111.142	118.37	111.83	93.0414	63.4084	59.0762	92.2455	115.525	110.25	121.014	121.735	69.0681	64.8275	84.4633	84.901	79.0243	66.3859	76.3291	109.936	99.475	123.883	119.653	112.615	89.2123	147.245	143.141	136.052
DPOGS215439	l(2)efl	lethal (2) essential for life	13.46	19.315	24.3918	10.2983	4.56072	6.20659	2.57549	11.6098	19.9935	12.9163	19.2911	17.136	4.6864	6.87305	7.62067	10.1123	16.2661	13.667	12.043	12.7511	20.3391	10.6107	12.4537	19.9087	13.7566	20.0521	11.6762	17.9693	18.543	16.4785	33.8848	21.7776
DPOGS215458	CG10428	CG10428	2.44618	2.31495	2.30986	2.9842	3.2068	2.20407	1.82921	2.12032	2.06547	2.3058	2.61569	2.4828	3.35222	2.58022	2.19205	1.39009	2.89999	3.85417	3.47654	3.59329	2.1031	2.86373	3.0121	2.39466	1.95409	2.72557	2.9269	3.02268	2.92664	4.10872	3.65343	3.6348
DPOGS215460	Gapdh2	Glyceraldehyde 3 phosphate dehydrogenase 2	956.646	1003.5	1055.44	1022.36	961.797	947.549	839.575	917.639	959.302	984.959	1061.42	1056.01	990.103	951.694	874.529	1124.15	846.858	958.82	923.332	975.684	1016.32	969.082	946.373	959.241	846.004	962.325	974.976	937.702	905.203	1059.19	982.697	1021.77
DPOGS215479	CG5235	CG5235	4.69544	4.29543	5.11394	4.30837	3.58982	2.89996	3.56382	4.69432	4.47489	4.74267	4.95429	4.06488	3.39278	3.21135	3.57436	3.97452	4.11626	4.24753	3.56048	3.94722	4.7731	3.96619	3.81067	4.3279	3.34469	3.20588	5.33215	4.69084	4.22092	4.80108	5.4584	5.24421
DPOGS215481	nompC	no mechanoreceptor potential C	56.8189	57.7538	94.2981	16.1243	47.6054	32.3926	5.60069	27.0502	47.4307	68.322	45.7643	44.717	13.1028	29.8924	9.94321	12.7686	51.976	110.14	50.6882	85.8693	70.2471	32.304	79.0499	79.6046	56.3113	81.1966	62.7314	45.2461	49.2846	54.8951	69.2475	56.8295
DPOGS215488	CG7376	CG7376	22.8326	22.394	17.8249	21.4658	16.1516	18.2123	15.636	19.9285	21.9162	22.0765	19.8745	17.339	12.5322	16.8894	17.9279	19.8041	20.4895	18.3029	20.4405	18.1046	22.0932	19.6834	20.2641	23.2312	15.1478	13.2932	21.8916	18.3416	21.8897	17.9153	18.7955	18.1793
DPOGS215489	Pfrx	6-phosphofructo-2-kinase	75.501	74.9827	78.9381	72.0944	54.9347	67.7309	61.5363	75.1289	86.9336	92.9916	82.0588	68.2728	50.9174	54.3322	59.4297	104.527	73.8193	76.4551	74.19	73.8937	79.5995	76.9217	75.3672	81.4057	58.2467	61.6642	63.4623	72.1315	70.7039	73.0021	64.8306	67.3538
DPOGS215494	AGBE	1,4-Alpha-Glucan Branching Enzyme	54.8578	54.6452	59.9217	52.5152	49.8845	41.2825	44.9678	50.485	53.5073	59.4672	66.6189	56.7358	42.7984	45.8363	44.6337	58.1002	44.0376	47.4576	42.9943	45.294	45.1497	42.8032	39.4893	45.2674	45.4015	46.63	51.5217	56.2074	47.2664	53.2478	61.55	60.2878
DPOGS215527	CG14814	CG14814	157.881	134.886	138.219	131.335	126.112	138.021	153.143	209.275	144.213	142.269	114.987	144.538	142.361	129.364	162.256	192.067	111.91	116.309	109.226	123.282	114.468	104.657	117.511	120.961	89.9023	104.187	119.428	123.229	101.421	97.523	98.8473	89.6646
DPOGS215591	CG10431	CG10431	17.4112	22.2485	21.5688	23.2933	28.6548	20.2778	21.5755	19.799	19.7944	21.0557	24.241	21.5329	23.9761	22.6197	21.0673	14.3467	22.1084	21.2147	21.4793	20.1578	22.5511	23.5556	22.4163	18.9645	22.7096	20.4185	22.8714	13.4688	19.4174	26.8746	27.1892	21.4363
DPOGS215611	Rpn13	Regulatory particle non-ATPase 13	58.6663	53.0203	59.8075	55.6037	54.0686	57.1852	74.5352	57.3044	62.5558	62.5281	60.0002	56.0876	51.6548	62.6298	63.4626	63.053	56.359	60.9929	54.4411	60.9546	51.3587	55.8322	50.4211	58.3438	41.7976	55.9114	61.0699	63.6777	50.6658	62.348	61.9459	64.428
DPOGS215624	GLS	Glutaminase	199.952	205.271	192.807	232.311	224.008	261.465	263.368	269.367	220.498	208.132	191.299	226.378	244.8	258.749	282.647	225.072	156.824	170.446	156.972	179.802	181.225	209.236	203.596	214.822	145.376	214.632	225.247	253.491	209.996	259.652	265.384	288.634
DPOGS215699	CG2906	CG2906	2.40939	3.35131	3.76192	3.82658	3.94443	4.904	4.39993	2.92197	1.94072	3.13099	2.5841	3.4032	3.21676	3.77415	4.14982	1.35838	3.19004	4.12032	4.97761	3.82093	3.83239	6.00464	4.63608	4.01146	3.62893	4.09752	4.51019	3.23141	4.72978	3.93074	4.1847	4.99936
DPOGS215720	Argk	Arginine kinase	1229.48	1230.31	1279.66	1223.31	1175.13	1151.51	1085.94	1173.31	1246.61	1254.28	1326.88	1252.89	1101.38	1087.42	1103.23	1577.64	1152.9	1418.05	1231.3	1406.45	1285.09	1347.76	1149.8	1335.15	889.653	1097.41	1142.51	1109.72	1012.91	1149	1202.17	1289.38
DPOGS215738	egr	eiger	107.209	113.821	103.535	97.4921	72.7442	59.2315	84.1045	93.2552	105.413	129.887	112.694	107.362	77.3032	69.5727	87.2281	102.189	104.659	105.744	88.5995	110.092	106.055	106.436	109.4	107.962	76.3747	100.171	102.36	98.0337	101.169	100.378	107.044	109.85
DPOGS215783	hook	hook	15.1367	14.3601	13.9812	13.5003	11.2102	13.41	13.7552	14.1174	16.9328	15.6357	15.1991	13.2912	13.5304	14.7784	13.3896	18.3525	12.9949	12.7347	10.8928	12.1324	12.9067	12.8151	12.5631	12.8623	11.2958	11.8971	12.1303	12.6277	12.0667	13.0225	13.677	12.7545
DPOGS215784	nw	narrow	127.866	176.168	144.069	150.035	137.72	119.093	123.373	122.693	133.969	135.895	163.197	140.62	121.786	100.154	117.833	208.744	132.449	154.857	132.701	161.453	135.904	161.993	112.66	155.248	134.119	124.943	152.291	152.798	133.815	145.982	165.693	142.176
DPOGS215868	CG9328	CG9328	130.68	135.105	138.892	159.727	137.143	133.311	119.372	116.246	109.586	112.471	141.158	133.665	123.743	135.416	121.902	113.211	116.335	122.238	121.211	112.993	120.712	118.352	103.877	111.805	100.627	117.641	117.632	116.893	112.964	119.302	121.84	103.4
DPOGS215947	CG14906	CG14906	2.24046	3.09066	3.10414	3.99649	3.13419	2.8435	2.25577	2.51421	2.20425	2.11675	2.26859	2.6323	4.33016	3.04299	1.69433	0.791196	4.0258	4.22484	4.39718	3.9906	3.26459	2.85955	4.89825	3.37495	3.05311	2.93491	3.33179	3.31338	3.19269	4.11017	2.80556	2.34759
DPOGS215967	Mob2	Mob2	62.3805	58.4917	60.1407	58.0327	53.1093	57.6181	59.7731	62.9719	60.4383	63.5352	63.2658	61.1201	52.4739	59.3009	61.2818	108.912	56.9039	60.7211	57.7348	55.9374	67.2253	63.3648	60.4373	58.9656	51.8388	54.6179	60.8253	59.5586	59.0023	60.3853	58.3453	66.651
DPOGS215969	Taldo	Transaldolase	64.0705	72.4804	80.5553	74.5651	66.4914	61.9849	55.6911	65.6266	64.424	64.7461	69.4323	76.0944	61.0406	56.9088	54.3623	41.4495	63.6416	60.7545	68.0692	70.9708	67.4773	67.1767	59.876	60.9881	54.2379	65.2014	67.9816	64.6544	62.0048	64.8712	71.3507	72.1736
DPOGS215981	SREBP	Sterol regulatory element binding protein	23.7922	21.833	19.8569	20.8821	20.9522	22.4502	30.8123	24.9602	20.7853	20.2195	20.003	20.122	21.5097	21.0307	22.3338	21.7362	19.4904	20.6159	22.2321	21.3807	21.0557	20.8012	19.8952	21.6191	18.2407	21.8389	23.5292	23.6281	21.8952	24.1258	24.7376	37.0866
DPOGS216046	Nplp1	Neuropeptide-like precursor 1	43.202	53.8574	51.9271	52.7315	52.5564	59.4014	51.3724	57.2225	46.2649	51.7632	54.5414	55.3868	57.9086	61.1631	52.2678	51.9026	57.9807	59.9394	53.2899	63.0475	57.5572	57.9456	59.0686	61.3456	42.0193	48.3845	69.613	62.0649	55.8763	65.8127	63.8234	58.5571
DPOGS216126	Gcn5	Gcn5 acetyltransferase	5.53382	6.13623	5.16604	5.23469	2.8978	3.15485	6.54569	6.84977	6.54425	7.09777	4.90289	3.48413	5.52993	5.40678	6.77886	6.21795	5.06215	5.61892	3.94938	4.70427	4.94119	4.94405	2.99405	4.89664	4.11328	6.15072	5.23686	8.01219	5.67276	6.68307	4.15034	2.76743
DPOGS216184	l(2)efl	lethal (2) essential for life	32.0158	32.5426	36.0615	31.6053	32.1548	31.7466	28.9284	30.5231	30.4663	34.3845	38.1844	39.0872	26.3771	25.4504	27.2593	31.7922	23.4046	32.0914	21.7506	25.1617	26.9802	29.3371	25.1265	22.3064	25.4499	31.5441	29.1972	33.9932	27.7705	29.8082	28.36	25.9664
DPOGS216202	cas	castor	32.7115	32.7004	30.4431	29.8939	31.0982	31.2762	31.4898	34.41	31.0603	32.7328	29.5868	30.0917	31.9167	32.0996	32.1142	39.7748	28.3123	33.3879	32.8818	28.6677	29.5288	29.1999	27.2798	27.0174	16.9391	24.4435	28.8453	30.2167	24.3029	31.3383	29.5388	29.5217
